# Supplementary material for: Two-stage binding of mitochondrial ferredoxin-2 to the core iron-sulfur cluster assembly complex
Source: Nat Commun. 2024 Dec 4;15:10559. doi: 10.1038/s41467-024-54585-4 (PMC11618653; doi:10.1038/s41467-024-54585-4)
Supplement: Supplementary file 6 — Source Data [file 41467_2024_54585_MOESM6_ESM.xlsx]

## Sheet: Fig. 5b
time (min)	w/o Cys	w/o FDX2	WT	ΔC1	ΔC5	ΔC10	ΔC12
0	0.534608	0.381371	0.22804	0.228302	0.477028	0.842404	1.2695
0.0167	0.445496	0.401601	0.314275	0.156448	0.472987	0.727568	1.31067
0.0333	0.420061	0.358186	0.347412	0.284732	0.495999	0.752158	1.25946
0.05	0.344789	0.416217	0.343306	0.330231	0.51754	0.813829	1.25769
0.0667	0.393546	0.417323	0.359578	0.239134	0.539389	0.907144	1.31308
0.0833	0.656331	0.355016	0.339288	0.146448	0.45432	0.869116	1.27028
0.1	0.513043	0.35463	0.415076	0.300357	0.39071	0.83595	1.21446
0.1167	0.509766	0.367873	0.470288	0.285986	0.401445	0.889084	1.27928
0.1333	0.668941	0.284737	0.407243	0.179303	0.477461	0.752345	1.38775
0.15	0.629866	0.267799	0.395007	0.333907	0.486559	0.596237	1.31289
0.1667	0.557315	0.273071	0.369534	0.263057	0.489949	0.662914	1.2459
0.1833	0.554015	0.282738	0.306383	0.215738	0.5034	0.711923	1.2576
0.2	0.582846	0.312608	0.295587	0.29173	0.515269	0.740288	1.2088
0.2167	0.564268	0.355101	0.372052	0.418063	0.485474	0.761633	1.25444
0.2333	0.52066	0.369835	0.370294	0.371852	0.379189	0.847942	1.28235
0.25	0.547765	0.36216	0.23446	0.204869	0.370927	0.952057	1.20031
0.2667	0.533417	0.404347	0.352945	0.26199	0.416303	0.691403	1.19878
0.2833	0.561148	0.421562	0.386777	0.247549	0.384207	0.656955	1.21375
0.3	0.606035	0.511281	0.267577	-0.00948639	0.390297	0.875771	1.23586
0.3167	0.548968	0.581888	0.290562	-0.073381	0.506102	0.90537	1.29587
0.3333	0.478233	0.451613	0.240411	0.138351	0.533315	0.761588	1.21972
0.35	0.503276	0.447063	0.295738	0.116138	0.496429	0.413797	1.11009
0.3667	0.620596	0.506728	0.426254	0.170641	0.477176	0.291991	1.1293
0.3833	0.589845	0.523613	0.399753	0.295984	0.456941	0.664403	1.13778
0.4	0.536676	0.344293	0.337627	0.0741638	0.428889	0.825432	1.10082
0.4167	0.476617	0.250275	0.433838	0.126974	0.412523	0.714078	1.16441
0.4333	0.421979	0.397083	0.492557	0.345076	0.426141	0.731329	1.09676
0.45	0.474388	0.446933	0.43943	0.176491	0.524069	0.658333	1.02491
0.4667	0.489333	0.487515	0.328372	0.160651	0.638879	0.745314	1.17519
0.4833	0.443941	0.420592	0.334663	0.232187	0.557239	0.895248	1.24776
0.5	0.52093	0.450778	0.426018	0.254425	0.460764	0.873093	1.21301
0.5167	0.518571	0.495811	0.374416	0.336064	0.500903	0.76669	1.21356
0.5333	0.536481	0.539348	0.307223	0.338943	0.497418	0.794186	1.22458
0.55	0.462331	0.655392	0.289833	0.423848	0.55956	0.808218	1.21596
0.5667	0.441272	0.52923	0.228534	0.389394	0.622961	0.735219	1.2228
0.5833	0.557904	0.437663	0.18929	0.365257	0.552121	0.847626	1.26822
0.6	0.54966	0.496736	0.266034	0.404463	0.523454	0.81521	1.17371
0.6167	0.603067	0.514136	0.354155	0.304608	0.558508	0.730267	1.07231
0.6333	0.579063	0.530409	0.377016	0.25148	0.544815	0.824336	1.21681
0.65	0.527307	0.487885	0.338783	0.265939	0.528743	0.892896	1.36204
0.6667	0.603276	0.479956	0.331039	0.363345	0.517801	0.88941	1.26319
0.6833	0.468091	0.453833	0.385956	0.301674	0.481879	0.861498	1.15968
0.7	0.401611	0.426399	0.426489	0.260951	0.501578	0.844313	1.23449
0.7167	0.36806	0.308295	0.461703	0.235831	0.513916	0.970003	1.26036
0.7333	0.369299	0.233554	0.412697	0.183716	0.509706	1.02442	1.24453
0.75	0.492586	0.39769	0.365788	0.30206	0.518506	0.901219	1.2125
0.7667	0.436244	0.296198	0.349557	0.26133	0.590175	0.91123	1.29224
0.7833	0.485439	0.109656	0.318729	0.0836365	0.651222	0.985254	1.28465
0.8	0.32133	0.228708	0.362689	0.101253	0.600035	0.992483	1.19781
0.8167	0.240042	0.389397	0.332207	0.224461	0.534698	0.8892	1.14518
0.8333	0.404958	0.418886	0.358144	0.332141	0.491306	0.772449	1.07908
0.85	0.365814	0.337042	0.368422	0.443675	0.475459	0.808704	1.09483
0.8667	0.431468	0.223221	0.295605	0.364616	0.378439	0.826006	1.08564
0.8833	0.565128	0.289374	0.369447	0.255971	0.354282	0.888832	1.07765
0.9	0.512183	0.392438	0.414709	0.118683	0.517564	0.818376	1.13781
0.9167	0.443034	0.389655	0.385596	0.219684	0.569092	0.771597	1.14307
0.9333	0.556282	0.429552	0.331714	0.260971	0.430972	0.777043	1.03249
0.95	0.579369	0.484389	0.257892	0.138281	0.418967	0.472357	1.13755
0.9667	0.464467	0.493634	0.317195	0.35826	0.541914	0.569077	1.33519
0.9833	0.477765	0.464774	0.406979	0.45634	0.546432	0.782808	1.29597
1	0.542336	0.469501	0.410159	0.350179	0.485776	0.666058	1.10965
1.0167	0.413966	0.458217	0.337018	0.357541	0.453781	0.549509	1.1351
1.0333	0.31976	0.392461	0.243996	0.335184	0.396907	0.498082	1.28347
1.05	0.464897	0.336058	0.29118	0.40621	0.362852	0.652071	1.25002
1.0667	0.5133	0.491589	0.375917	0.295187	0.436481	0.644052	1.17315
1.0833	0.454909	0.520747	0.340874	0.215955	0.531065	0.768477	1.25562
1.1	0.488889	0.337236	0.398038	0.387811	0.486011	1.05511	1.35695
1.1167	0.519369	0.394377	0.396497	0.277409	0.495021	0.994788	1.2931
1.1333	0.465834	0.486414	0.326787	0.200795	0.596175	0.935385	1.20062
1.15	0.429091	0.48212	0.376456	0.185585	0.522685	0.846736	1.21743
1.1667	0.460745	0.443126	0.416527	0.158142	0.438017	0.748315	1.26718
1.1833	0.545726	0.444705	0.421994	-0.0275879	0.535295	0.866684	1.21168
1.2	0.60437	0.468983	0.371367	0.0917114	0.592172	0.759558	1.21342
1.2167	0.659834	0.535159	0.341019	0.414644	0.500453	0.564851	1.20935
1.2333	0.660065	0.508958	0.392015	0.268729	0.507533	0.789093	1.20323
1.25	0.590198	0.364638	0.339473	0.167825	0.518317	0.90341	1.24166
1.2667	0.510495	0.317291	0.262102	0.324689	0.521294	0.855975	1.28934
1.2833	0.504054	0.32113	0.321336	0.360886	0.556302	0.882713	1.34362
1.3	0.524207	0.417851	0.4347	0.244229	0.503357	0.87106	1.32995
1.3167	0.542673	0.475974	0.355272	0.0591858	0.478377	0.690771	1.34415
1.3333	0.597136	0.477295	0.241838	0.0468872	0.50948	0.612614	1.25154
1.35	0.644643	0.507408	0.363734	0.258046	0.376915	0.807214	1.16503
1.3667	0.533867	0.402646	0.431493	0.391997	0.238255	0.810838	1.21081
1.3833	0.512125	0.21525	0.394476	0.349892	0.427869	0.674802	1.19297
1.4	0.586786	0.0379608	0.406046	0.239029	0.552406	0.715013	1.16368
1.4167	0.545067	0.172739	0.357953	0.306987	0.512601	0.763881	1.17739
1.4333	0.410304	0.46795	0.287523	0.287289	0.510829	0.738852	1.29178
1.45	0.274216	0.450833	0.276131	0.210857	0.489256	0.802458	1.36985
1.4667	0.362224	0.436525	0.317163	0.352654	0.516849	0.815767	1.31407
1.4833	0.553807	0.409262	0.323712	0.412312	0.503667	0.800342	1.25961
1.5	0.616672	0.371001	0.264616	0.42702	0.462872	0.823401	1.19886
1.5167	0.512601	0.462291	0.338385	0.371428	0.615726	0.91129	1.15867
1.5333	0.458067	0.340681	0.358394	-0.0365448	0.61096	0.904382	1.12275
1.55	0.51886	0.303925	0.333099	-0.331975	0.421967	0.743295	1.17334
1.5667	0.565035	0.34136	0.293544	-0.0859665	0.455292	0.762605	1.03721
1.5833	0.344327	0.373187	0.319223	0.20674	0.459634	0.855141	0.916336
1.6	0.288965	0.390517	0.364223	0.364491	0.404446	0.743135	1.1408
1.6167	0.575832	0.250655	0.282722	0.480959	0.498856	0.755673	1.22548
1.6333	0.652528	0.250233	0.307611	0.307248	0.601775	0.913579	1.22491
1.65	0.635733	0.333995	0.400572	0.187479	0.587773	0.812476	1.27847
1.6667	0.554321	0.383311	0.482274	0.385591	0.579778	0.698239	1.19207
1.6833	0.545271	0.437843	0.421541	0.383234	0.533961	0.823103	1.13937
1.7	0.536623	0.379523	0.273012	0.169832	0.460056	0.901566	1.16613
1.7167	0.202599	0.33647	0.276393	0.181326	0.445923	0.923918	1.25691
1.7333	0.331252	0.263065	0.371585	0.252681	0.44794	0.932036	1.3027
1.75	0.615576	0.298843	0.369905	0.186345	0.51813	0.848131	1.19491
1.7667	0.587231	0.495131	0.391301	0.206044	0.563699	0.879144	1.15708
1.7833	0.614752	0.543298	0.462939	0.351016	0.586888	0.689134	1.28631
1.8	0.601933	0.510191	0.39075	0.243549	0.553818	0.520985	1.34598
1.8167	0.585974	0.37536	0.310019	0.198511	0.476437	0.591254	1.13702
1.8333	0.561421	0.333652	0.3327	0.310027	0.445537	0.670839	1.05756
1.85	0.511813	0.384904	0.353455	0.357715	0.207204	0.933878	1.24316
1.8667	0.179114	0.403059	0.128781	0.449808	-0.0634445	0.512289	0.708849
1.8833	-0.11593	0.419582	-0.102133	0.471808	-0.103273	-0.0797531	-0.0221207
1.9	-0.125278	0.165237	-0.124861	0.329004	-0.110379	-0.11124	-0.117387
1.9167	-0.122211	-0.109445	-0.120677	0.118172	-0.122482	-0.112988	-0.124919
1.9333	-0.121552	-0.123973	-0.105804	0.104344	-0.113725	-0.117142	-0.122282
1.95	-0.113443	-0.125772	-0.109685	0.267326	-0.117264	-0.120078	-0.119003
1.9667	-0.10415	-0.126437	-0.127605	0.137651	-0.13429	-0.121223	-0.117236
1.9833	-0.107242	-0.120134	-0.122153	-0.109158	-0.135205	-0.125903	-0.103786
2	-0.12323	-0.112573	-0.108658	-0.112933	-0.121742	-0.129257	-0.0990311
2.0167	-0.12621	-0.107278	-0.116028	-0.114293	-0.116359	-0.123799	-0.108005
2.0333	-0.117317	-0.104082	-0.128412	-0.119218	-0.123708	-0.119601	-0.115659
2.05	-0.113222	-0.113899	-0.120407	-0.11633	-0.125929	-0.124026	-0.114767
2.0667	-0.105862	-0.107889	-0.106822	-0.111542	0.0865372	0.316112	-0.112463
2.0833	-0.111603	-0.11076	-0.113449	-0.100914	0.760255	1.18058	-0.00800476
2.1	-0.122925	-0.128781	-0.116077	-0.103123	1.27131	1.64417	0.79791
2.1167	-0.135942	-0.125854	-0.0365845	-0.125597	1.23755	1.62995	1.57309
2.1333	-0.136403	-0.123689	0.401682	-0.132686	1.15635	1.64691	1.62561
2.15	-0.135593	-0.110973	0.774901	-0.130103	1.20948	1.59766	1.69486
2.1667	0.153545	-0.0932755	0.739391	0.089151	1.36955	1.62976	1.75845
2.1833	0.503725	0.304312	0.740619	0.369955	1.48074	1.82884	1.62249
2.2	0.536017	0.668135	0.645154	0.682469	1.45603	1.84992	1.629
2.2167	0.594218	0.622694	0.587486	0.953676	1.41287	1.71792	1.7187
2.2333	0.72412	0.606689	0.729942	1.04239	1.43603	1.73389	1.76104
2.25	0.73719	0.651529	0.773012	1.00326	1.44738	1.92857	1.76013
2.2667	0.680302	0.701248	0.729503	0.84006	1.49634	2.02253	1.67629
2.2833	0.601538	0.716376	0.788109	0.88172	1.57836	2.02412	1.71609
2.3	0.490755	0.80045	0.862927	1.05332	1.65454	2.02774	1.82086
2.3167	0.500684	0.814406	0.867062	1.1982	1.74386	2.06892	1.78597
2.3333	0.560017	0.765826	0.877892	1.33168	1.77996	1.98655	1.72414
2.35	0.53678	0.705013	0.744133	1.38613	1.77437	2.02552	1.79801
2.3667	0.629709	0.731326	0.693404	1.26655	1.81079	2.15569	1.83476
2.3833	0.573564	0.806633	0.884962	1.23221	1.92308	2.18265	1.8993
2.4	0.428862	0.736537	0.928922	1.33732	2.00321	2.25345	2.01571
2.4167	0.488458	0.758981	0.849776	1.17442	1.98763	2.19119	2.02113
2.4333	0.518457	0.855977	0.817578	1.2174	2.01697	1.92918	1.84615
2.45	0.497194	0.688895	0.806256	1.4338	2.13668	1.74769	1.85396
2.4667	0.535666	0.685341	0.745256	1.44014	2.21302	1.98249	2.02774
2.4833	0.506685	0.845984	0.769786	1.55329	2.20666	2.24564	1.96579
2.5	0.497498	0.788173	0.855629	1.70104	2.23156	2.40252	1.94331
2.5167	0.533722	0.874167	0.93909	1.58346	2.31041	2.54083	2.04905
2.5333	0.413954	0.906297	0.852728	1.64319	2.39405	2.56668	2.08274
2.55	0.328499	0.910042	0.667329	1.8017	2.38641	2.51805	2.02107
2.5667	0.365752	0.968741	0.751073	1.78219	2.38271	2.4779	2.08601
2.5833	0.456389	1.02706	0.905676	1.85785	2.42046	2.57337	2.12272
2.6	0.415613	1.01713	0.827878	1.90421	2.38649	2.69811	2.115
2.6167	0.401006	0.94879	0.878429	1.95932	2.4514	2.68239	2.17949
2.6333	0.422884	0.933267	1.03829	2.01181	2.58273	2.71892	2.14845
2.65	0.465222	0.931578	0.942793	1.99841	2.56018	2.72052	2.1468
2.6667	0.63056	0.922501	0.796275	1.92346	2.55947	2.69628	2.17893
2.6833	0.60601	0.90618	0.863162	1.87648	2.76643	2.91032	2.21195
2.7	0.553159	0.966185	0.981622	2.01089	2.85065	3.00833	2.28916
2.7167	0.561995	1.0063	1.01663	2.1602	2.84234	3.04977	2.19926
2.7333	0.489546	0.971674	1.05095	2.12897	2.893	3.06327	2.10553
2.75	0.517406	0.774675	1.03206	2.0795	2.76978	2.90018	2.24006
2.7667	0.545793	0.852612	1.07806	2.15973	2.79524	2.88174	2.24366
2.7833	0.548824	1.00907	1.12335	2.24218	2.92509	2.98592	2.22416
2.8	0.611577	0.898798	1.14277	2.15255	2.91377	3.01409	2.28052
2.8167	0.575	0.979625	1.04588	2.20279	2.97324	3.01866	2.33589
2.8333	0.537346	1.05954	0.995204	2.41469	3.01782	3.14623	2.34314
2.85	0.445212	1.01705	1.03365	2.50224	3.0745	3.28015	2.32881
2.8667	0.421619	0.957971	1.07572	2.55177	3.09064	3.25049	2.39647
2.8833	0.406178	0.898926	1.09659	2.54477	3.19185	3.33498	2.29083
2.9	0.433652	0.943649	1.05574	2.46537	3.3421	3.30986	2.29271
2.9167	0.527089	1.05271	1.12752	2.5496	3.33575	3.34877	2.43544
2.9333	0.560899	1.07402	1.24391	2.58517	3.31494	3.5133	2.49697
2.95	0.635112	1.02816	1.20164	2.50153	3.42041	3.50299	2.57216
2.9667	0.615828	1.05933	1.23773	2.5435	3.5056	3.58745	2.5981
2.9833	0.560234	1.08026	1.23697	2.65732	3.52179	3.63001	2.60984
3	0.551796	1.01911	1.12611	2.66475	3.57447	3.71294	2.58794
3.0167	0.501514	0.885228	1.11181	2.77872	3.59428	3.74667	2.51086
3.0333	0.397717	0.923817	1.17278	2.84235	3.65521	3.58127	2.54438
3.05	0.316283	1.04994	1.19524	2.60794	3.7293	3.66718	2.61818
3.0667	0.404065	1.05146	1.1862	2.65399	3.67658	3.76166	2.57677
3.0833	0.427954	1.08183	1.1619	2.57871	3.68302	3.48189	2.44953
3.1	0.418968	1.1168	1.10081	2.57562	3.78871	3.5698	2.47986
3.1167	0.562157	1.00703	1.11729	2.83204	3.82091	3.99638	2.6317
3.1333	0.626537	0.960289	1.09865	2.90763	3.797	4.09862	2.70063
3.15	0.608774	0.990327	1.17724	3.04234	3.81321	4.07277	2.72841
3.1667	0.601826	0.914015	1.20676	3.16216	3.94321	4.1209	2.67188
3.1833	0.591806	0.938412	1.22213	3.12023	4.06288	3.95542	2.64236
3.2	0.559641	1.05982	1.27125	3.09505	4.12444	3.75124	2.71423
3.2167	0.462973	1.16667	1.25435	3.18861	4.16946	3.8437	2.73204
3.2333	0.426236	1.1723	1.2723	3.26927	4.13716	4.00938	2.60795
3.25	0.507825	1.09576	1.38379	3.25127	4.18701	4.13827	2.59543
3.2667	0.49894	0.95789	1.37716	3.17668	4.30399	4.27397	2.68404
3.2833	0.494411	0.758424	1.29371	3.27675	4.28616	4.33043	2.79493
3.3	0.56373	0.782925	1.25998	3.42843	4.34626	4.3958	2.82734
3.3167	0.644975	0.940234	1.31929	3.39299	4.44999	4.4661	2.82268
3.3333	0.682416	1.07558	1.46517	3.20655	4.41875	4.40009	2.8643
3.35	0.56734	1.07555	1.45851	3.21429	4.38084	4.44818	2.91983
3.3667	0.406801	0.869579	1.44213	3.44952	4.40486	4.56136	2.99683
3.3833	0.34796	0.940251	1.49175	3.5368	4.59214	4.52278	2.96575
3.4	0.423032	1.10869	1.56613	3.55847	4.67222	4.06043	2.91202
3.4167	0.50531	1.089	1.52136	3.57931	4.62128	3.92348	2.87169
3.4333	0.551768	1.13772	1.44184	3.604	4.74639	4.38643	2.95817
3.45	0.552022	1.06569	1.52211	3.52994	4.77537	4.68343	3.07633
3.4667	0.495142	0.919627	1.55865	3.52879	4.84571	4.71191	3.01201
3.4833	0.473711	0.946132	1.53335	3.68835	4.89038	4.71703	3.0443
3.5	0.35576	1.00372	1.55822	3.49736	4.78982	4.87967	3.13666
3.5167	0.223232	1.06026	1.43866	3.36476	4.85167	4.91406	3.12111
3.5333	0.294099	1.10729	1.42267	3.43633	4.85367	4.87516	3.15831
3.55	0.444542	0.996001	1.42915	3.54329	4.90413	4.92068	3.17888
3.5667	0.54489	0.950008	1.36826	3.5942	5.0886	4.92722	3.18296
3.5833	0.620404	1.08462	1.52137	3.55485	5.08943	4.95297	3.12984
3.6	0.582861	1.01523	1.56234	3.62401	5.06039	5.02037	3.06168
3.6167	0.543724	0.957596	1.46689	3.81377	5.13264	5.00147	3.12975
3.6333	0.583199	1.07103	1.50872	3.99824	5.19598	4.99802	3.10657
3.65	0.621257	1.19633	1.58719	4.00813	5.28819	5.17796	3.09679
3.6667	0.5903	1.16665	1.64052	3.99813	5.34328	5.21382	3.26296
3.6833	0.434991	1.13604	1.54369	4.06344	5.31056	5.13564	3.33413
3.7	0.235266	1.21305	1.48585	4.15829	5.28663	5.32188	3.32242
3.7167	0.238684	1.20895	1.58636	4.25043	5.31044	5.3336	3.32594
3.7333	0.298958	1.05351	1.56813	4.11303	5.4253	5.26779	3.37388
3.75	0.318611	0.94079	1.58333	4.08562	5.51111	5.37045	3.29453
3.7667	0.381194	1.11827	1.65235	4.24832	5.56361	5.41388	3.08886
3.7833	0.507101	1.06934	1.70024	4.29524	5.64217	5.29428	3.19397
3.8	0.607391	0.887798	1.69967	4.24321	5.59859	5.09644	3.31491
3.8167	0.532915	1.01241	1.71671	4.32139	5.59816	5.12954	3.27102
3.8333	0.549063	1.12798	1.86326	4.56229	5.70136	5.46465	3.32695
3.85	0.590625	1.16484	1.81357	4.53193	5.74642	5.65848	3.29384
3.8667	0.590216	0.944756	1.68167	4.44948	5.80575	5.52879	3.30924
3.8833	0.587955	0.721086	1.70924	4.54786	5.82556	5.3693	3.43264
3.9	0.474648	0.598564	1.73669	4.69474	5.84469	5.41276	3.47528
3.9167	0.514085	0.66658	1.76561	4.68592	5.84969	5.69602	3.47576
3.9333	0.57455	0.863252	1.72573	4.66009	5.9426	5.69959	3.423
3.95	0.508661	0.924951	1.68412	4.70616	6.04592	5.61693	3.25896
3.9667	0.573177	1.02828	1.73242	4.76992	5.97403	5.70964	3.30602
3.9833	0.663786	1.04265	1.73956	4.71878	5.98496	5.76911	3.49423
4	0.543385	1.07564	1.81603	4.60561	6.07043	5.82648	3.55478
4.0167	0.381476	1.07861	1.84442	4.68933	6.12	5.87337	3.6442
4.0333	0.280264	1.03947	1.89329	4.79652	6.15583	5.86016	3.62456
4.05	0.313571	1.02409	1.90215	4.82798	6.10945	5.87575	3.49493
4.0667	0.462733	0.988983	1.7746	4.79708	6.16004	5.9922	3.5153
4.0833	0.534494	1.02594	1.74121	4.83407	6.32889	6.08053	3.64658
4.1	0.559882	0.931555	1.78031	4.98473	6.30895	6.13579	3.69549
4.1167	0.57321	0.86478	1.85379	5.00911	6.39767	6.08216	3.59334
4.1333	0.592647	0.928044	1.84276	4.90939	6.46816	6.12763	3.62594
4.15	0.574161	0.942293	1.89008	5.04076	6.30169	6.14414	3.73896
4.1667	0.603125	1.0197	1.99311	5.13823	6.36628	6.12604	3.73302
4.1833	0.601355	1.04438	2.07421	5.17228	6.52145	6.27136	3.73312
4.2	0.52307	1.03044	2.05686	5.09942	6.51842	6.28247	3.76985
4.2167	0.563358	1.08988	2.01514	4.99653	6.60977	6.30968	3.64648
4.2333	0.631006	1.12855	1.95816	4.96341	6.68012	6.20784	3.53031
4.25	0.610847	0.951975	1.98734	4.96281	6.68244	6.31838	3.70025
4.2667	0.590395	0.947285	2.11532	5.11099	6.69366	6.54503	3.7825
4.2833	0.59789	1.13645	2.08556	5.07046	6.72852	6.51134	3.82601
4.3	0.505226	1.1085	2.05434	4.92803	6.78325	6.48639	3.85543
4.3167	0.442131	0.872702	1.9987	5.12045	6.77438	6.39215	3.91642
4.3333	0.382964	0.837878	2.03255	5.39713	6.80737	6.44716	3.97158
4.35	0.461885	1.08444	2.0567	5.36416	6.69377	6.37435	4.00295
4.3667	0.579178	1.21755	1.95462	5.33569	6.77303	6.43909	3.98126
4.3833	0.58562	1.15817	2.0328	5.20265	7.0401	6.56312	3.92802
4.4	0.69193	1.10444	2.12851	5.1544	7.00234	6.56651	4.01752
4.4167	0.654201	0.970573	2.18451	5.26584	6.96944	6.64359	4.03741
4.4333	0.541821	0.861276	2.1304	5.41063	7.00082	6.48172	4.06319
4.45	0.456139	0.910356	2.06995	5.49815	6.87166	6.60807	4.10107
4.4667	0.56947	0.959227	2.19947	5.4542	6.93018	6.86303	3.98824
4.4833	0.574963	1.01381	2.18413	5.67792	7.04736	6.87654	4.00563
4.5	0.502423	1.06356	2.15997	5.7862	7.03791	6.97347	4.13899
4.5167	0.562837	0.941069	2.19719	5.7761	7.06302	7.02063	4.09676
4.5333	0.508855	0.849849	2.13062	5.75552	7.10149	6.96053	4.06432
4.55	0.500514	1.01924	2.11085	5.62877	7.1082	7.01694	4.15652
4.5667	0.579816	1.14668	2.23882	5.7277	7.10752	7.09162	4.20717
4.5833	0.655922	1.05262	2.32216	5.78099	7.26246	7.15364	4.17398
4.6	0.574925	0.959369	2.26456	5.74522	7.43325	7.23573	4.11285
4.6167	0.508264	1.09249	2.22839	5.87046	7.41748	7.23042	4.17973
4.6333	0.566628	1.05468	2.26464	5.90705	7.30994	7.212	4.31184
4.65	0.70849	0.951451	2.13842	5.79444	7.41612	7.22832	4.31197
4.6667	0.681555	1.05574	1.90715	5.90107	7.54655	7.22969	4.34297
4.6833	0.506535	0.590533	2.13194	5.88979	7.54814	7.29394	4.3295
4.7	0.450046	0.34886	2.31274	5.80664	7.58241	7.23239	4.28855
4.7167	0.526996	0.827782	2.21501	5.68866	7.59007	7.18502	4.26966
4.7333	0.543472	1.067	2.30282	5.50817	7.69252	7.27362	4.24919
4.75	0.503532	1.04222	2.3892	5.67562	7.78993	7.24983	4.24705
4.7667	0.566855	0.974008	2.39332	5.87208	7.71048	7.22337	4.29179
4.7833	0.584769	1.07581	2.34885	5.76777	7.7008	7.25872	4.39484
4.8	0.450587	1.17615	2.44179	5.8589	7.69273	7.34883	4.40052
4.8167	0.344998	1.18724	2.53434	6.03547	7.70951	7.46826	4.36032
4.8333	0.508884	1.00733	2.47652	6.09899	7.82565	7.28177	4.41801
4.85	0.579855	0.805856	2.3518	6.27122	7.858	7.30877	4.39727
4.8667	0.497803	0.947725	2.17211	6.31012	7.84431	7.4851	4.389
4.8833	0.508817	1.03437	2.20736	6.29982	7.8041	7.42608	4.49918
4.9	0.463203	1.01076	2.36674	6.32882	7.83439	7.50768	4.47635
4.9167	0.339616	1.10659	2.46012	6.28407	7.93874	7.62131	4.30983
4.9333	0.417365	1.14396	2.45695	6.22709	7.98712	7.73075	4.39874
4.95	0.512286	1.134	2.44917	6.04053	7.94851	7.71049	4.61988
4.9667	0.40367	1.13326	2.50869	5.95755	7.97146	7.73199	4.57483
4.9833	0.473428	1.03021	2.49721	6.02709	8.06263	7.50997	4.47055
5	0.446089	0.876056	2.42745	6.04868	8.10131	7.40576	4.50233
5.0167	0.490533	0.998706	2.45285	6.05269	8.13705	7.77346	4.60326
5.0333	0.674052	1.23971	2.48952	5.68867	8.10976	7.89055	4.60326
5.05	0.608514	1.20593	2.50836	5.63448	8.15754	7.71829	4.54628
5.0667	0.495769	1.12315	2.47704	6.16093	8.26734	7.46982	4.46382
5.0833	0.56871	0.916562	2.39241	6.35025	8.29293	7.59057	4.49583
5.1	0.658717	0.711237	2.35527	6.0016	8.29205	7.68558	4.62599
5.1167	0.590485	0.915259	2.43929	6.16091	8.26352	7.81623	4.61948
5.1333	0.572449	1.08003	2.53239	6.53791	8.20931	8.14155	4.53975
5.15	0.610722	1.15994	2.54648	6.49469	8.29802	8.17868	4.50231
5.1667	0.611287	1.09134	2.61408	6.56597	8.40387	8.03211	4.49669
5.1833	0.598134	1.02882	2.66466	6.41247	8.39259	7.82153	4.70417
5.2	0.572508	1.06341	2.6874	6.27968	8.37869	7.91615	4.89804
5.2167	0.449074	1.13437	2.64139	6.15051	8.45122	8.17782	4.86376
5.2333	0.425984	1.21022	2.64542	6.16875	8.54876	8.31068	4.82484
5.25	0.518434	1.14787	2.71485	6.36624	8.56079	8.23197	4.8632
5.2667	0.54855	1.008	2.66495	6.51303	8.62545	8.27389	4.81934
5.2833	0.457793	1.01623	2.56981	6.76034	8.70026	8.37454	4.77741
5.3	0.375165	1.17271	2.51578	6.90618	8.74133	8.33751	4.7479
5.3167	0.411674	1.19751	2.57107	6.97463	8.70795	8.32155	4.72509
5.3333	0.396143	1.17629	2.74982	6.78524	8.64109	8.28226	4.82516
5.35	0.427286	1.14281	2.79235	6.54733	8.53315	8.39406	4.94913
5.3667	0.508722	1.14382	2.75213	6.51486	8.58151	8.48865	5.04109
5.3833	0.564433	1.066	2.72124	6.7355	8.73963	8.47562	5.14454
5.4	0.562961	1.01818	2.66687	6.99032	8.77464	8.58223	5.10327
5.4167	0.475151	1.08584	2.66207	6.96714	8.82423	8.65812	4.93465
5.4333	0.495891	1.13623	2.75389	6.8959	8.84431	8.67821	4.95773
5.45	0.536557	1.21215	2.80633	6.95004	8.88831	8.85659	5.02479
5.4667	0.51398	1.35748	2.80236	7.07759	8.95185	8.86785	5.00346
5.4833	0.489034	1.35541	2.80953	7.13201	8.9714	8.77724	4.9505
5.5	0.543094	1.07843	2.7625	7.07743	9.00605	8.80473	5.02789
5.5167	0.521036	1.04336	2.75419	7.09326	9.09462	8.84348	5.01719
5.5333	0.445	1.27666	2.72727	7.055	9.137	8.86597	5.04196
5.55	0.581917	1.28718	2.767	7.24281	9.12501	8.89186	5.10941
5.5667	0.734303	1.24923	2.7517	7.35047	9.10229	8.99599	4.97708
5.5833	0.605113	1.21722	2.65976	7.21988	9.11481	8.99171	5.00814
5.6	0.495576	1.14489	2.77123	7.24468	9.16869	8.85038	5.10591
5.6167	0.485861	1.194	2.88196	7.31727	9.22088	8.85708	5.13227
5.6333	0.495435	1.24799	2.8233	7.27264	9.2925	8.90081	5.15579
5.65	0.565083	1.18145	2.86185	7.18772	9.24633	8.88841	5.15074
5.6667	0.653159	1.10919	2.9532	7.35562	9.09213	9.02644	5.26345
5.6833	0.606256	0.976776	3.00743	7.50729	9.18808	8.97444	5.33519
5.7	0.545503	1.05782	3.05553	7.1428	9.2508	8.79936	5.26214
5.7167	0.482191	1.25186	2.97295	6.42176	9.24314	8.90144	5.28159
5.7333	0.466063	1.24773	2.84087	6.53241	9.30497	9.07954	5.256
5.75	0.627428	1.27747	2.84449	7.17767	9.2692	9.02675	5.14252
5.7667	0.677901	1.27453	2.94573	7.39896	9.38361	8.98812	5.1971
5.7833	0.689304	1.2278	3.00172	7.41359	9.52706	9.13088	5.22112
5.8	0.576558	1.12656	3.02332	7.36562	9.51136	9.01607	5.23716
5.8167	0.515744	1.06883	3.09166	7.46342	9.49544	8.97587	5.3617
5.8333	0.59456	1.19719	3.04257	7.65027	9.45446	9.23739	5.44979
5.85	0.608934	1.2309	3.12057	7.73507	9.45332	9.31418	5.47733
5.8667	0.595312	1.17252	3.04132	7.72689	9.46529	9.24976	5.42663
5.8833	0.531819	1.14154	2.86819	7.67912	9.46382	9.06533	5.40282
5.9	0.502861	1.19597	3.08909	7.49331	9.5583	9.13249	5.37198
5.9167	0.537991	1.2609	3.25377	7.4568	9.64375	9.42053	5.39231
5.9333	0.542534	1.23997	3.0829	7.44868	9.66767	9.40481	5.38257
5.95	0.572858	1.24931	3.01161	7.52123	9.60008	9.24333	5.42852
5.9667	0.602997	1.23482	3.16786	7.74183	9.55887	9.27057	5.52687
5.9833	0.61163	1.15048	3.11324	7.77919	9.67166	9.46537	5.55943
6	0.56514	1.19112	3.04791	7.73832	9.75351	9.42377	5.5459
6.0167	0.55549	1.27034	3.08435	7.65797	9.76751	9.4763	5.4917
6.0333	0.59969	1.19135	3.09525	7.71201	9.81261	9.6216	5.47594
6.05	0.527805	1.13413	3.09409	7.7606	9.81816	9.54704	5.50055
6.0667	0.480522	1.2118	3.09245	7.90057	9.80388	9.61772	5.52146
6.0833	0.437814	1.25104	3.16794	8.10249	9.81892	9.81328	5.45439
6.1	0.501517	1.26566	3.24388	8.04327	9.95061	9.779	5.48987
6.1167	0.529324	1.20833	3.14225	7.90786	10.0261	9.74233	5.60946
6.1333	0.444566	1.15193	3.11989	7.96554	10.0522	9.80818	5.65108
6.15	0.505875	1.23753	3.20208	8.04067	10.0393	9.70679	5.68482
6.1667	0.540181	1.15567	3.25441	8.01159	9.93704	9.65661	5.65579
6.1833	0.540842	1.11005	3.31102	8.10201	9.8357	9.75221	5.58323
6.2	0.435078	1.22318	3.34678	8.09949	9.94536	9.81504	5.57012
6.2167	0.331741	1.28237	3.25921	8.16177	10.0422	9.79813	5.66078
6.2333	0.454259	1.24574	3.16901	8.179	10.0321	9.80421	5.78599
6.25	0.616104	1.0811	3.20022	8.13758	10.102	9.86175	5.79547
6.2667	0.633545	1.01191	3.24814	8.06673	10.1332	9.87588	5.78329
6.2833	0.591006	1.18267	3.25215	7.84464	10.11	9.89112	5.82522
6.3	0.648421	1.26948	3.29244	8.12132	10.0464	9.90143	5.77982
6.3167	0.616783	1.24819	3.35102	8.35814	10.0505	9.92976	5.59037
6.3333	0.591009	1.29408	3.36969	8.24136	10.144	9.93424	5.55615
6.35	0.62428	1.21611	3.30289	8.33629	10.2137	9.98263	5.75147
6.3667	0.680002	1.16033	3.28976	8.45029	10.1759	10.0874	5.88227
6.3833	0.698755	1.20331	3.27952	8.3584	10.2637	10.112	5.84805
6.4	0.646858	1.12825	3.22504	8.37899	10.3016	10.1235	5.67164
6.4167	0.675185	1.04382	3.21956	8.52468	10.2084	10.1204	5.77341
6.4333	0.64294	1.02356	3.2557	8.53576	10.2284	10.2894	5.86634
6.45	0.527568	0.989584	3.29098	8.47121	10.3562	10.289	5.75427
6.4667	0.552882	1.05154	3.29193	8.52534	10.4732	10.221	5.9025
6.4833	0.608345	1.15058	3.37501	8.4996	10.4124	10.1622	5.99195
6.5	0.539888	1.17089	3.40652	8.56505	10.4605	10.1543	6.00349
6.5167	0.570743	1.22484	3.28342	8.67451	10.5569	10.2392	6.04204
6.5333	0.625439	1.16929	3.31138	8.61303	10.4408	10.1142	5.8998
6.55	0.575487	1.14176	3.40789	8.64624	10.4158	10.1761	5.84464
6.5667	0.493784	1.06179	3.35405	8.62067	10.5071	10.1898	5.95251
6.5833	0.548108	1.1261	3.48898	8.56095	10.5249	10.0535	6.00981
6.6	0.589992	1.36767	3.66111	8.5696	10.5067	10.0349	5.98606
6.6167	0.543007	1.35957	3.5524	8.57673	10.5555	9.79259	5.94608
6.6333	0.575609	1.35689	3.47803	8.62731	10.5057	9.87146	5.85983
6.65	0.58519	1.33582	3.51301	8.73401	10.4384	10.302	5.80401
6.6667	0.422926	1.18102	3.55119	8.78152	10.4624	10.3105	5.95409
6.6833	0.130556	1.12571	3.45712	8.73645	10.5604	10.2934	5.98501
6.7	0.187903	1.29775	3.3789	8.6099	10.7249	10.3836	5.90002
6.7167	0.490749	1.25974	3.45306	8.51928	10.7074	10.4052	6.04117
6.7333	0.532317	1.1687	3.56326	8.56797	10.6494	10.5354	6.00091
6.75	0.521036	1.27993	3.60324	8.69022	10.6462	10.619	5.93841
6.7667	0.393237	1.06819	3.61807	8.65975	10.6216	10.5497	6.08857
6.7833	0.467813	0.994914	3.44922	8.56489	10.6531	10.6454	6.13135
6.8	0.704005	1.06546	3.2087	8.6284	10.6744	10.5388	6.15556
6.8167	0.644801	1.06977	3.29752	8.52852	10.6938	10.3836	6.15193
6.8333	0.558446	1.08206	3.34742	8.48207	10.7466	10.5174	6.21473
6.85	0.522211	0.911609	3.49162	8.71825	10.753	10.482	6.19993
6.8667	0.525461	0.859898	3.65936	8.90063	10.7067	10.5386	6.22171
6.8833	0.491481	1.04187	3.61016	8.93774	10.7552	10.6502	6.23469
6.9	0.332933	1.23339	3.61698	9.05114	10.7637	10.657	6.13867
6.9167	0.2133	1.21593	3.64592	9.03734	10.6843	10.7236	6.20052
6.9333	0.220396	1.23088	3.69787	8.97705	10.7572	10.8005	6.28049
6.95	0.323885	1.21136	3.72719	9.00161	10.8215	10.8483	6.32049
6.9667	0.607082	1.15165	3.71975	8.78778	10.7613	10.6577	6.3424
6.9833	0.706819	1.26356	3.69085	8.7653	10.7646	10.5762	6.32878
7	0.633188	1.33196	3.72786	8.85193	10.8331	10.7455	6.32043
7.0167	0.611726	1.33722	3.77008	8.81835	10.9156	10.78	6.15012
7.0333	0.557989	1.2903	3.71325	8.99232	10.8584	10.7835	6.0851
7.05	0.541373	1.14301	3.78925	9.05863	10.8555	10.7841	6.32872
7.0667	0.608585	1.25199	3.82061	8.98725	10.9774	10.8038	6.4141
7.0833	0.573856	1.18324	3.83684	9.12271	10.937	10.9204	6.42472
7.1	0.522575	1.09051	3.8117	9.11992	10.9677	11.0144	6.34228
7.1167	0.522591	1.13005	3.78026	8.99716	11.0394	11.0891	6.23088
7.1333	0.526179	0.978232	3.85004	9.20793	10.9331	11.0299	6.41836
7.15	0.539781	0.991884	3.85053	9.35543	10.8921	10.9391	6.49409
7.1667	0.51156	0.933124	3.83723	9.14426	10.8773	10.6431	6.42452
7.1833	0.442921	0.982318	3.82702	8.9613	10.8148	10.5945	6.41485
7.2	0.460156	1.21502	3.89025	8.95688	10.8813	10.9108	6.46201
7.2167	0.526945	1.26467	3.95334	9.14055	10.9624	11.0586	6.46496
7.2333	0.597136	1.20904	3.88504	9.3189	10.9563	11.0592	6.44826
7.25	0.7009	1.10232	3.81116	9.34804	11.0461	10.9429	6.52683
7.2667	0.707254	1.21469	3.79473	9.38591	11.0682	11.0482	6.66301
7.2833	0.639699	1.22943	3.91772	9.21916	10.9424	11.1598	6.57828
7.3	0.579445	1.21353	4.06766	9.10089	10.9873	11.1114	6.47739
7.3167	0.557655	1.26252	4.03776	9.03074	11.0362	11.0769	6.6485
7.3333	0.531833	1.20014	3.97558	8.98004	10.9751	10.9827	6.70385
7.35	0.487993	1.31795	3.97627	9.14739	10.9754	11.0698	6.64806
7.3667	0.402676	1.40565	3.98548	9.14991	11.0806	11.2384	6.59468
7.3833	0.422211	1.40077	3.90944	9.24332	11.1538	11.2401	6.63656
7.4	0.344771	1.28571	3.83091	9.46313	11.2057	11.2342	6.75617
7.4167	0.261827	1.30121	3.8884	9.53792	11.1593	11.0815	6.73147
7.4333	0.399236	1.31061	3.98044	9.59153	11.0339	11.0006	6.74944
7.45	0.593771	1.23143	3.92242	9.63055	11.0148	11.0951	6.8494
7.4667	0.588963	1.30113	3.88613	9.48572	11.1574	11.2014	6.81463
7.4833	0.471208	1.33127	4.00952	9.46021	11.2534	11.1979	6.74674
7.5	0.397362	1.30953	3.97536	9.40896	11.1986	11.1233	6.69047
7.5167	0.420172	1.23893	4.01193	9.40777	11.0893	11.1806	6.80124
7.5333	0.589529	1.3242	4.11497	9.55033	11.0751	11.0735	6.86903
7.55	0.63631	1.40495	3.93973	9.44558	11.1851	10.9557	6.67467
7.5667	0.541962	1.37706	3.9096	9.40071	11.2296	11.137	6.68164
7.5833	0.562762	1.3603	4.13526	9.50637	11.2013	11.361	6.77805
7.6	0.650505	1.2692	4.1187	9.46389	11.1757	11.3907	6.85495
7.6167	0.542024	1.19705	3.92667	9.41907	11.2017	11.3005	6.88636
7.6333	0.426537	0.963417	3.91607	9.43996	11.119	11.2792	6.86079
7.65	0.511534	0.816872	4.12695	9.56939	11.1592	11.3172	6.91613
7.6667	0.679381	0.99189	4.2193	9.68197	11.1526	11.2981	6.87728
7.6833	0.667371	1.18483	4.11837	9.76284	11.1074	11.2672	6.89748
7.7	0.640778	1.216	4.05055	9.86131	11.1731	11.3253	6.92549
7.7167	0.70596	1.13491	4.08949	9.66824	11.2045	11.3609	6.8463
7.7333	0.654216	1.30489	4.19408	9.45514	11.2671	11.4311	6.94998
7.75	0.541628	1.51651	4.1472	9.40855	11.1538	11.5581	7.00419
7.7667	0.533577	1.51017	4.10053	9.33789	11.1022	11.6593	6.9165
7.7833	0.564012	1.45144	4.15652	9.52849	11.2217	11.6173	6.96385
7.8	0.50667	1.30354	4.03543	9.79078	11.3633	11.5478	6.89559
7.8167	0.479384	1.18955	4.04373	9.81561	11.391	11.5393	6.73678
7.8333	0.530183	1.23734	4.14625	9.84155	11.3539	11.4212	6.88679
7.85	0.427243	1.42124	4.20881	9.62372	11.3593	11.4881	7.09012
7.8667	0.372971	1.48666	4.28287	9.49262	11.3272	11.582	6.9537
7.8833	0.409695	1.38962	4.19655	9.77488	11.314	11.4935	6.9219
7.9	0.469359	1.39613	4.15938	9.92938	11.3477	11.442	6.96501
7.9167	0.568103	1.41567	4.14281	9.79202	11.3814	11.4439	7.02055
7.9333	0.547842	1.2388	4.14149	9.74982	11.32	11.4935	7.11235
7.95	0.556947	1.18742	4.13935	9.92693	11.2713	11.497	7.06412
7.9667	0.494456	1.3691	4.07642	10.0692	11.3815	11.4608	7.03311
7.9833	0.389172	1.419	4.13753	9.93951	11.485	11.5652	7.10633
8	0.402873	1.45274	4.34206	9.76625	11.459	11.6989	7.16585
8.0167	0.527029	1.39507	4.44589	9.80993	11.3929	11.6953	7.07671
8.0333	0.654643	1.25366	4.40346	9.83918	11.3033	11.6196	7.04139
8.05	0.650439	1.29772	4.33499	9.70727	11.3465	11.5399	7.14777
8.0667	0.549207	1.29251	4.34993	9.67778	11.4653	11.603	7.19497
8.0833	0.579881	1.32935	4.38168	9.87654	11.3984	11.5654	7.21949
8.1	0.648985	1.42387	4.36858	9.99596	11.3712	11.528	7.25458
8.1167	0.521883	1.35917	4.34992	10.0302	11.3638	11.6397	7.13605
8.1333	0.503946	1.32078	4.3832	9.88874	11.3373	11.5762	7.0481
8.15	0.502214	1.29579	4.39717	9.82328	11.3408	11.5357	7.03815
8.1667	0.50546	1.29482	4.31645	10.0684	11.4147	11.5857	7.15644
8.1833	0.603372	1.41086	4.41407	10.1436	11.5067	11.6357	7.21346
8.2	0.512473	1.37125	4.545	10.1621	11.4195	11.597	7.1953
8.2167	0.379745	1.32549	4.45645	10.1027	11.3243	11.5109	7.29381
8.2333	0.275394	1.4014	4.4264	9.40843	11.334	11.6224	7.25449
8.25	0.33972	1.39639	4.41132	9.2743	11.3791	11.7239	7.29866
8.2667	0.546646	1.45617	4.36061	9.81461	11.3444	11.5779	7.35912
8.2833	0.568616	1.44675	4.42733	9.95847	11.3427	11.4028	7.27468
8.3	0.526372	1.43521	4.52355	9.971	11.4044	11.4491	7.23177
8.3167	0.544502	1.53836	4.59622	9.96026	11.4204	11.5206	7.28606
8.3333	0.580431	1.53957	4.59043	10.0084	11.4221	11.4984	7.34119
8.35	0.628914	1.37229	4.51455	9.99577	11.4176	11.4607	7.3617
8.3667	0.583903	1.25415	4.50269	9.79459	11.3444	11.4496	7.33835
8.3833	0.508517	1.34245	4.47642	9.6664	11.2918	11.3975	7.36021
8.4	0.505354	1.27548	4.43385	9.66481	11.3203	11.4517	7.46404
8.4167	0.587511	1.25498	4.54321	9.86854	11.3802	11.5276	7.30919
8.4333	0.562437	1.42092	4.54529	10.182	11.3594	11.4333	7.34938
8.45	0.573763	1.52442	4.47061	10.1429	11.3516	11.6045	7.42169
8.4667	0.639583	1.47471	4.53945	10.1053	11.4629	11.6989	7.32501
8.4833	0.584514	1.44454	4.57156	10.0069	11.4691	11.7141	7.43104
8.5	0.506766	1.46199	4.51068	9.90934	11.4172	11.7376	7.41501
8.5167	0.402797	1.46497	4.5542	9.98139	11.4295	11.4382	7.4437
8.5333	0.495934	1.51689	4.56921	9.85614	11.3289	10.8239	7.56218
8.55	0.555284	1.4601	4.63984	9.88094	11.2727	10.9349	7.65192
8.5667	0.507632	1.3886	4.62511	9.84585	11.3451	11.5557	7.66121
8.5833	0.460384	1.44649	4.59274	9.94483	11.2942	11.5541	7.52604
8.6	0.391083	1.48322	4.67317	10.0348	11.3257	11.3135	7.36713
8.6167	0.395982	1.48223	4.70603	9.9868	11.3899	11.3923	7.29776
8.6333	0.455974	1.48491	4.89059	10.1222	11.3316	11.4465	7.40402
8.65	0.63147	1.27599	4.83587	9.99454	11.3483	11.4775	7.54648
8.6667	0.663712	0.959361	4.69524	10.1614	11.4052	11.707	7.5713
8.6833	0.574675	0.998531	4.62097	10.419	11.381	11.7504	7.58056
8.7	0.565727	1.28175	4.66385	10.0228	11.4494	11.7002	7.74386
8.7167	0.586371	1.38039	4.77279	9.82449	11.5453	11.6669	7.69526
8.7333	0.573718	1.39384	4.77888	9.95736	11.4623	11.661	7.50756
8.75	0.468089	1.48333	4.78268	10.1641	11.3431	11.6618	7.52044
8.7667	0.487798	1.46587	4.6387	10.1634	11.2918	11.7313	7.54147
8.7833	0.562245	1.39781	4.5948	10.0761	11.357	11.7688	7.66313
8.8	0.582095	1.3495	4.69826	10.2045	11.4028	11.7279	7.75074
8.8167	0.700157	1.25924	4.71899	10.2819	11.4185	11.6988	7.72894
8.8333	0.718951	1.27812	4.82126	10.4947	11.4518	11.7029	7.77783
8.85	0.601146	1.23412	4.82119	10.2444	11.3938	11.7504	7.83103
8.8667	0.562283	1.32615	4.65768	10.1564	11.3357	11.7281	7.71825
8.8833	0.560545	1.50249	4.7197	10.5146	11.3588	11.6206	7.68878
8.9	0.597496	1.41055	4.89232	10.3701	11.4351	11.5605	7.71937
8.9167	0.654776	1.37788	4.90235	10.2104	11.5662	11.6494	7.69644
8.9333	0.626892	1.45587	4.8673	10.505	11.4991	11.7467	7.77867
8.95	0.391936	1.48691	4.86664	10.6888	11.3227	11.6593	7.78547
8.9667	0.0885178	1.46228	4.84976	10.6401	11.3345	11.6421	7.83811
8.9833	0.27562	1.36805	4.86674	10.2978	11.5065	11.6935	7.82594
9	0.560002	1.35889	4.759	9.9388	11.5161	11.7647	7.84303
9.0167	0.442828	1.47346	4.69058	10.0277	11.4526	11.788	7.86718
9.0333	0.338493	1.42103	4.87468	10.3512	11.4686	11.7484	7.79309
9.05	0.360957	1.36927	4.9354	10.2933	11.4927	11.716	7.75694
9.0667	0.458318	1.36161	4.88988	10.2879	11.5307	11.7041	7.83623
9.0833	0.470111	1.38777	4.9508	10.4737	11.4496	11.7836	7.87434
9.1	0.485933	1.54328	4.94646	10.268	11.3911	11.7862	7.77765
9.1167	0.549135	1.51196	4.85137	10.2238	11.4438	11.7633	7.76717
9.1333	0.523422	1.51395	4.77368	10.2522	11.5473	11.7404	7.84042
9.15	0.547412	1.32514	4.8327	10.5306	11.5085	11.739	7.93973
9.1667	0.648227	1.31981	4.92007	10.7002	11.3852	11.6718	7.95238
9.1833	0.621614	1.57749	5.00828	10.504	11.4288	11.5461	7.93961
9.2	0.562379	1.50001	5.08656	10.4529	11.4912	11.663	8.05051
9.2167	0.56373	1.51884	5.14141	10.5202	11.4853	11.74	8.10125
9.2333	0.543753	1.51513	5.1053	10.2412	11.4646	11.7213	8.10711
9.25	0.614084	1.52226	5.01847	10.256	11.4064	11.8079	8.0663
9.2667	0.67639	1.56715	5.06371	10.633	11.4603	11.8765	7.90289
9.2833	0.672745	1.57588	5.06704	10.6456	11.4772	11.851	7.9206
9.3	0.628883	1.46616	5.00509	10.6531	11.359	11.791	7.99742
9.3167	0.586186	1.1992	5.01658	10.5013	11.3664	11.7175	8.05466
9.3333	0.568495	1.15371	5.09817	10.4379	11.448	11.7635	8.09669
9.35	0.407217	1.3093	4.97005	10.4381	11.5102	11.2695	8.11889
9.3667	0.283803	1.47158	4.89456	10.5291	11.5202	10.803	8.13827
9.3833	0.39556	1.62623	4.81225	10.767	11.4399	11.2955	8.15187
9.4	0.402763	1.57849	4.71791	10.6489	11.4686	11.6611	8.19748
9.4167	0.457037	1.49126	4.93007	10.3458	11.4786	11.6195	8.18039
9.4333	0.600301	1.4855	5.13844	10.2787	11.3733	11.6791	8.15061
9.45	0.602173	1.47552	5.12215	10.4683	11.4109	11.7684	8.17914
9.4667	0.570862	1.56826	5.04811	10.4418	11.4378	11.6961	8.0448
9.4833	0.625067	1.63857	5.11374	10.1911	11.3999	11.7238	8.02088
9.5	0.614821	1.58569	5.15666	10.1632	11.3905	11.8332	8.21118
9.5167	0.439311	1.38279	5.14972	10.0903	11.4172	11.3655	8.27426
9.5333	0.422894	1.33294	5.14188	10.1844	11.4907	11.2425	8.33605
9.55	0.497926	1.3049	5.13224	10.6204	11.4523	11.4446	8.15516
9.5667	0.539786	1.23438	5.11026	10.8091	11.2642	11.2653	8.06494
9.5833	0.61093	1.40246	5.1288	10.8223	11.2758	11.5204	8.22244
9.6	0.541605	1.4199	5.25	10.8202	11.4111	11.5778	8.31136
9.6167	0.362415	0.850644	5.30301	10.6952	11.4341	11.2055	8.36555
9.6333	0.435942	0.180812	5.2657	10.4395	11.5392	11.4515	8.17412
9.65	0.537318	0.0359863	5.20124	10.3653	11.5393	11.6892	8.04544
9.6667	0.321632	0.0608871	5.15284	10.6292	11.4916	11.6971	8.17202
9.6833	0.253545	0.537538	5.13132	10.8278	11.4902	11.8001	8.33677
9.7	0.52413	1.00533	5.10049	10.875	11.529	11.6367	8.42012
9.7167	0.67016	1.18989	5.13086	10.8568	11.5509	11.6487	8.36629
9.7333	0.591837	1.36724	5.19873	10.7959	11.4426	11.6952	8.33308
9.75	0.629559	1.43692	5.29808	10.5948	11.4382	11.5465	8.35449
9.7667	0.525912	1.52652	5.31652	10.6586	11.4473	11.411	8.44355
9.7833	0.181949	1.55394	5.24743	10.688	11.3457	11.421	8.52558
9.8	0.0726639	1.6327	5.23348	10.4774	11.3563	11.4353	8.47233
9.8167	0.23644	1.54223	5.31263	10.7984	11.4825	11.5927	8.52704
9.8333	0.435921	1.3748	5.33798	11.0711	11.4771	11.6947	8.60177
9.85	0.544711	1.29399	5.32577	10.9564	11.3943	11.7184	8.58901
9.8667	0.615787	1.42443	5.30709	10.8792	11.4087	11.8177	8.58485
9.8833	0.698616	1.48386	5.29075	10.8668	11.3896	11.6911	8.5271
9.9	0.690413	1.3123	5.25927	10.9341	11.3598	11.5974	8.45847
9.9167	0.627849	1.19173	5.26324	10.9508	11.3959	11.6084	8.5543
9.9333	0.595023	1.43698	5.36564	10.8889	11.4425	11.6493	8.64299
9.95	0.455971	1.60704	5.37706	11.0188	11.519	11.5184	8.55755
9.9667	0.344971	1.47628	5.40897	11.0624	11.469	11.3915	8.50849
9.9833	0.279274	1.31618	5.3566	10.9828	11.4455	11.5834	8.45568
10	0.159993	1.13861	5.30414	10.9142	11.36	11.6931	8.52063
10.0167	0.396251	1.12305	5.42244	10.8395	11.2825	11.5275	8.56549
10.0333	0.581947	1.43207	5.39353	11.0155	11.434	11.4578	8.53692
10.05	0.415379	1.65379	5.42796	11.0221	11.4801	11.4013	8.58205
10.0667	0.441466	1.63545	5.43956	10.8364	11.4138	11.51	8.56244
10.0833	0.547054	1.65403	5.37831	10.8393	11.3561	11.7691	8.43753
10.1	0.535609	1.57443	5.3975	10.9224	11.4083	11.7206	8.42229
10.1167	0.638574	1.55013	5.36197	10.9576	11.4071	11.738	8.58412
10.1333	0.736452	1.57339	5.37015	10.9545	11.4055	11.7787	8.61945
10.15	0.6976	1.53419	5.48227	10.9532	11.4349	11.7759	8.5931
10.1667	0.61618	1.50663	5.47432	10.9711	11.4233	11.8635	8.6399
10.1833	0.531213	1.47964	5.41879	10.9782	11.397	11.7737	8.68104
10.2	0.529843	1.57433	5.49863	10.9593	11.337	11.6187	8.64133
10.2167	0.556778	1.70473	5.52385	10.8606	11.393	11.7407	8.60454
10.2333	0.579823	1.68413	5.5196	10.7224	11.388	11.8096	8.65542
10.25	0.587686	1.58306	5.55145	10.7574	11.3431	11.7365	8.69914
10.2667	0.654068	1.43346	5.29292	10.6783	11.4753	11.787	8.81037
10.2833	0.698044	1.49764	5.02166	10.3468	11.5723	11.8416	8.8837
10.3	0.542433	1.51794	5.23332	10.4153	11.5347	11.8554	8.81767
10.3167	0.448491	1.49145	5.4705	10.7647	11.4422	11.8863	8.75303
10.3333	0.55454	1.49155	5.53317	10.6942	11.4702	11.9064	8.74519
10.35	0.597231	1.45918	5.56769	10.571	11.4917	11.8167	8.83439
10.3667	0.550244	1.64517	5.61705	10.7616	11.4963	11.8014	8.82144
10.3833	0.552039	1.66443	5.61471	10.8649	11.5837	11.807	8.77317
10.4	0.61105	1.56534	5.63512	10.8189	11.572	11.8421	8.85407
10.4167	0.680743	1.41266	5.66542	10.8386	11.5137	11.8455	8.85521
10.4333	0.705737	1.39116	5.67113	10.8281	11.5036	11.7818	8.81507
10.45	0.650159	1.52874	5.68317	10.8697	11.5575	11.8098	8.88591
10.4667	0.631155	1.50877	5.6222	10.8836	11.5357	11.8116	8.90517
10.4833	0.553355	1.59252	5.61279	11.0097	11.4874	11.6604	8.79398
10.5	0.51989	1.56877	5.48439	11.1359	11.4471	11.7039	8.55506
10.5167	0.562669	1.61331	5.31585	11.1275	11.4341	11.9172	8.56662
10.5333	0.65574	1.67451	5.44501	10.8884	11.3995	11.9018	8.81901
10.55	0.751216	1.56956	5.503	10.5477	11.4032	11.8851	8.90613
10.5667	0.693541	1.48113	5.42644	10.7927	11.4977	11.9627	8.93203
10.5833	0.677502	1.48197	5.42545	11.06	11.4649	11.8084	8.96508
10.6	0.631728	1.59431	5.59487	11.0355	11.4163	11.5689	8.86753
10.6167	0.542305	1.71401	5.73316	11.0147	11.3393	11.6821	8.86583
10.6333	0.53924	1.76376	5.57289	10.902	11.3728	11.814	9.04416
10.65	0.575301	1.69772	5.67227	10.9368	11.4069	11.7796	9.01597
10.6667	0.664894	1.65781	5.93094	11.0451	11.4561	11.6518	8.99659
10.6833	0.749022	1.68244	5.88158	11.0515	11.5757	11.6423	9.01859
10.7	0.655147	1.61808	5.78928	11.1017	11.5336	11.7483	8.88928
10.7167	0.630646	1.59134	5.69646	11.1062	11.5135	11.7138	8.8224
10.7333	0.654332	1.70217	5.70079	11.0659	11.4823	11.6998	8.96395
10.75	0.636072	1.68749	5.81513	11.039	11.4671	11.8154	9.08378
10.7667	0.470976	1.63249	5.87733	11.0159	11.4585	11.9428	9.08989
10.7833	0.388812	1.54816	5.81598	10.9138	11.4748	11.8367	9.1276
10.8	0.431616	1.54893	5.65263	10.8426	11.5177	11.7371	9.19581
10.8167	0.437538	1.49745	5.70519	10.702	11.5295	11.8342	9.20848
10.8333	0.493291	1.54745	5.8048	10.7312	11.5282	11.8829	9.16245
10.85	0.518684	1.6156	5.88154	10.8423	11.5018	11.9335	9.10419
10.8667	0.561903	1.65118	5.87064	10.9811	11.5157	11.9677	9.13531
10.8833	0.594206	1.77195	5.78027	10.9611	11.5005	11.9499	9.22724
10.9	0.690573	1.78639	5.86469	10.859	11.4219	11.8924	9.18419
10.9167	0.665375	1.83276	5.93032	10.958	11.4261	11.8829	9.16487
10.9333	0.600008	1.67513	5.93803	10.939	11.398	11.966	9.06316
10.95	0.610907	1.59841	5.92599	10.8904	11.4368	11.9072	8.99923
10.9667	0.562537	1.69542	5.82725	10.6292	11.4869	11.8118	9.06364
10.9833	0.539163	1.70126	5.828	10.4768	11.3689	11.8714	9.04968
11	0.450397	1.50343	5.94659	10.761	11.3269	11.8447	8.99054
11.0167	0.425322	1.45057	5.84853	11.0731	11.3598	11.8294	8.95822
11.0333	0.544786	1.66675	5.8341	11.1533	11.4258	11.6027	9.10423
11.05	0.542065	1.46086	5.9057	11.0091	11.4445	11.3869	9.19063
11.0667	0.647705	1.41614	5.92434	10.5481	11.3765	11.5495	9.23417
11.0833	0.651123	1.47881	5.95853	10.5783	11.3431	11.7143	9.34794
11.1	0.586504	1.5426	5.96717	10.8511	11.3044	11.8708	9.37441
11.1167	0.557121	1.73147	5.98947	10.862	11.3565	11.9404	9.32353
11.1333	0.558324	1.69039	5.92374	10.8668	11.3813	11.884	9.32155
11.15	0.639969	1.6656	6.05767	10.6946	11.3988	11.7699	9.32813
11.1667	0.537167	1.6129	6.14428	10.5496	11.4706	11.7504	9.34995
11.1833	0.529939	1.42608	5.94997	10.5269	11.4547	11.7586	9.35983
11.2	0.617235	1.51112	5.83443	10.8397	11.482	11.8163	9.23667
11.2167	0.665327	1.72534	5.74613	11.1138	11.4998	11.8685	9.15551
11.2333	0.590518	1.75804	5.76439	11.0866	11.499	11.7952	9.20212
11.25	0.494733	1.80383	5.9608	10.9769	11.5087	11.7479	9.24014
11.2667	0.490495	1.89181	6.08199	11.0346	11.4685	11.7805	9.3282
11.2833	0.517346	1.8719	6.14305	11.1466	11.4487	11.7986	9.46007
11.3	0.5802	1.71709	6.21602	11.1252	11.4943	11.6834	9.5176
11.3167	0.550195	1.68772	6.11428	10.7416	11.5139	11.603	9.46934
11.3333	0.559106	1.70405	6.03626	10.6064	11.4922	11.6258	9.43562
11.35	0.535861	1.6802	6.18036	10.8993	11.4064	11.7863	9.43602
11.3667	0.491229	1.67313	6.19847	11.0772	11.4333	11.9319	9.43231
11.3833	0.561473	1.7769	6.0965	11.1228	11.534	11.8894	9.4906
11.4	0.537505	1.78923	6.04578	11.06	11.5445	11.8974	9.58913
11.4167	0.424968	1.7665	6.04997	10.8963	11.6126	11.9445	9.56913
11.4333	0.360535	1.83014	6.12185	10.8109	11.5885	11.9004	9.36141
11.45	0.444247	1.88857	6.25546	11.0185	11.4462	11.8459	9.37013
11.4667	0.419438	1.71733	6.33418	11.0583	11.4307	11.6936	9.46904
11.4833	0.368265	1.56308	6.19913	10.9712	11.5344	11.6408	9.41267
11.5	0.430595	1.64184	5.93391	11.0338	11.5575	11.865	9.41604
11.5167	0.460535	1.47393	5.86907	11.0261	11.5625	11.9506	9.51531
11.5333	0.504008	1.28415	6.05868	10.817	11.6159	11.8725	9.52746
11.55	0.525493	1.58446	6.20428	10.4855	11.5831	11.8134	9.48554
11.5667	0.562561	1.88744	6.1317	10.2098	11.5304	11.899	9.56173
11.5833	0.59054	1.83238	6.0525	10.1286	11.5585	11.9671	9.70572
11.6	0.574284	1.75151	6.01682	10.446	11.5925	11.8789	9.6678
11.6167	0.624994	1.70647	6.12521	10.7149	11.5667	11.7445	9.48631
11.6333	0.634654	1.76849	6.25024	10.8115	11.5369	11.6937	9.50938
11.65	0.533957	1.88185	6.1182	10.8877	11.4754	11.7355	9.68912
11.6667	0.464046	1.75755	6.01505	10.7152	11.4356	11.5849	9.65823
11.6833	0.448544	1.65221	6.10232	10.61	11.5081	11.645	9.59787
11.7	0.512033	1.40563	6.22889	10.6476	11.6051	11.7852	9.68426
11.7167	0.661465	1.45064	6.2493	10.8458	11.5173	11.7135	9.72511
11.7333	0.715024	1.81774	5.99377	10.8574	11.309	11.7296	9.73089
11.75	0.713692	1.71253	6.00284	10.7528	11.3993	11.7795	9.69319
11.7667	0.724843	1.63823	6.3212	10.8609	11.4929	11.8192	9.74516
11.7833	0.600223	1.69836	6.43369	11.0402	11.4756	11.8033	9.79066
11.8	0.584279	1.64028	6.43138	10.95	11.4913	11.6668	9.77239
11.8167	0.614658	1.54622	6.30514	11.0332	11.4226	11.5702	9.79137
11.8333	0.531543	1.61898	6.30699	11.0987	11.4491	11.6244	9.69839
11.85	0.496501	1.8062	6.3455	10.8071	11.5013	11.7929	9.702
11.8667	0.413109	1.95502	6.35077	10.7642	11.5584	11.842	9.68191
11.8833	0.423447	1.87841	6.31319	10.9984	11.5421	11.7228	9.65119
11.9	0.532538	1.75409	6.25724	11.1563	11.4536	11.7134	9.78125
11.9167	0.624458	1.90536	6.24955	11.1965	11.5176	11.7939	9.73544
11.9333	0.566667	1.84409	6.20462	11.1667	11.5702	11.8688	9.63024
11.95	0.42382	1.70084	6.2988	11.0025	11.519	11.7683	9.77619
11.9667	0.299428	1.80993	6.26852	10.6824	11.4792	11.6323	9.81157
11.9833	0.344565	1.84037	6.16817	10.6514	11.5668	11.6853	9.7868
12	0.550781	1.77971	6.34412	10.6551	11.6214	11.8021	9.87132
12.0167	0.562965	1.72167	6.48538	10.3974	11.4764	11.9067	9.80619
12.0333	0.56541	1.76138	6.45188	10.5966	11.4642	11.8682	9.76376
12.05	0.6383	1.80945	6.41053	11.0327	11.5702	11.7214	9.85753
12.0667	0.591782	1.80344	6.32516	11.0602	11.4917	11.8115	9.90423
12.0833	0.548151	1.76112	6.19345	10.7292	11.3888	11.8757	9.87794
12.1	0.526157	1.72488	6.08835	10.482	11.3872	11.7195	9.9321
12.1167	0.579698	1.80609	6.24268	10.6259	11.4955	11.7165	9.92015
12.1333	0.593414	1.89455	6.50713	10.9608	11.6189	11.8257	9.897
12.15	0.512024	1.69953	6.46497	11.1215	11.5927	11.8393	9.94642
12.1667	0.5661	1.66007	6.37519	11.1821	11.5487	11.8984	9.9612
12.1833	0.597632	1.9451	6.38533	11.2974	11.5301	11.9804	9.93459
12.2	0.654718	1.99684	6.49603	11.2669	11.5216	11.8639	9.91844
12.2167	0.710902	1.80806	6.54521	10.8515	11.5965	11.7476	9.9696
12.2333	0.628278	1.65951	6.46483	10.6908	11.5112	11.5504	9.99986
12.25	0.607252	1.85803	6.45494	11.0623	11.4291	11.5709	9.91479
12.2667	0.716176	1.92932	6.45318	11.0967	11.4533	11.7133	9.81259
12.2833	0.588306	1.85058	6.43563	10.7833	11.4855	11.7075	9.70472
12.3	0.419745	1.79632	6.49848	10.7483	11.4402	11.7044	9.74303
12.3167	0.511285	1.21349	6.51161	10.9163	11.4038	11.6353	9.94442
12.3333	0.656815	1.20902	6.45471	10.9037	11.4913	11.8449	9.99073
12.35	0.832446	1.80799	6.48735	10.9783	11.4341	11.8908	9.917
12.3667	0.793094	1.81397	6.62601	11.1493	11.5216	10.8777	9.96121
12.3833	0.705956	1.78364	6.66373	11.0532	11.5221	10.8917	9.97041
12.4	0.630383	1.98884	6.67488	10.8482	11.4179	11.3946	9.84754
12.4167	0.471208	2.01226	6.67166	10.8552	11.3579	11.1017	9.92116
12.4333	0.495805	1.83129	6.63958	10.973	11.3312	10.8506	10.0453
12.45	0.539227	1.69931	6.54226	11.1442	11.4222	10.8722	10.0364
12.4667	0.538556	1.84853	6.42556	11.1868	11.3888	11.6175	10.0094
12.4833	0.545261	1.85305	6.54136	11.1392	11.3734	11.967	10.0104
12.5	0.627043	1.73054	6.68503	11.1374	11.4392	11.8621	10.0846
12.5167	0.74561	1.78874	6.76758	10.6746	11.5164	11.8309	10.0517
12.5333	0.743478	1.69082	6.65861	10.5675	11.4418	11.8196	10.0436
12.55	0.633231	1.71124	6.63858	10.7544	11.3407	11.9416	10.1363
12.5667	0.523286	1.74609	6.77078	10.9154	11.4063	11.9841	10.1519
12.5833	0.536534	1.82075	6.6928	11.1331	11.4345	11.8608	9.91894
12.6	0.506891	1.86515	6.42146	11.0153	11.3761	11.926	10.0503
12.6167	0.510608	1.78297	6.44074	10.9938	11.4046	11.8978	10.2512
12.6333	0.582874	1.83657	6.61111	11.13	11.4838	11.8284	9.99321
12.65	0.508264	1.92283	6.6507	11.141	11.4077	11.8487	10.0244
12.6667	0.493759	1.85699	6.69294	11.0052	11.3913	11.7411	10.0946
12.6833	0.528877	1.70774	6.66996	11.0707	11.4478	11.5839	10.0478
12.7	0.557843	1.3552	6.67842	11.2519	11.4587	11.6811	10.1033
12.7167	0.509724	1.38401	6.7139	11.258	11.455	11.6771	10.1555
12.7333	0.508316	1.93665	6.64162	11.091	11.3776	11.7336	10.1443
12.75	0.591141	1.94673	6.64874	10.9989	11.387	11.7825	10.1542
12.7667	0.467691	1.71126	6.72479	11.2645	11.4035	11.7405	10.1953
12.7833	0.463213	1.64315	6.73112	11.235	11.3979	11.7614	10.2297
12.8	0.580786	1.57282	6.75199	11.0039	11.4354	11.5097	10.2665
12.8167	0.629593	1.71681	6.78583	11.2238	11.3897	11.5881	10.2742
12.8333	0.701942	1.58244	6.84457	11.3555	11.3781	11.8549	10.3035
12.85	0.638263	1.48203	6.83163	11.2113	11.419	11.7439	10.2775
12.8667	0.505493	1.76797	6.79702	11.0521	11.4006	11.6763	10.2225
12.8833	0.291264	1.77351	6.74762	10.6858	11.482	11.8574	10.2739
12.9	0.103723	1.79538	6.79918	10.6212	11.4967	11.9503	10.3148
12.9167	0.0672211	1.81331	6.80325	11.0949	11.5134	11.8857	10.3175
12.9333	0.148355	1.69656	6.78891	11.258	11.5869	11.8243	10.3425
12.95	0.467651	1.65403	6.88155	11.2499	11.5118	11.7813	10.3025
12.9667	0.631577	1.76734	6.81361	11.3032	11.4889	11.7092	10.2674
12.9833	0.388486	1.82852	6.74738	11.247	11.4683	11.6453	10.1558
13	0.41667	1.83665	6.85446	11.0126	11.5183	11.7967	10.0366
13.0167	0.565343	1.38421	6.89348	10.6	11.5165	11.9402	10.1466
13.0333	0.386	0.618977	6.90944	10.7046	11.4241	11.7416	10.3067
13.05	0.332516	1.07838	6.92173	10.9909	11.4238	11.6909	10.3964
13.0667	0.498734	1.8843	6.85164	11.0935	11.481	11.5863	10.3487
13.0833	0.567392	1.93863	6.80849	11.1945	11.5144	11.593	10.3391
13.1	0.604556	1.95605	6.83043	11.0564	11.4476	11.8336	10.4171
13.1167	0.693991	1.98452	6.81873	11.0228	11.3696	11.8051	10.3565
13.1333	0.679332	1.90849	6.84788	11.0015	11.3261	11.9051	10.2797
13.15	0.541565	1.79393	6.94164	10.9489	11.32	11.9891	10.116
13.1667	0.463733	1.73082	6.92302	10.9965	11.3807	11.8611	10.1545
13.1833	0.610448	1.86719	6.93031	10.9088	11.4212	11.7654	10.3539
13.2	0.692975	2.02369	6.98693	10.9836	11.3806	11.808	10.2944
13.2167	0.685411	2.02138	7.08696	11.1735	11.4625	11.8331	10.3818
13.2333	0.582732	1.96799	7.06381	11.1816	11.4976	11.7824	10.5083
13.25	0.54395	1.98343	6.83027	11.0472	11.4051	11.8164	10.4925
13.2667	0.616457	2.039	6.74585	11.0409	11.5049	11.543	10.5395
13.2833	0.508168	2.04059	6.82006	11.1695	11.5839	11.5581	10.5941
13.3	0.527174	2.02446	6.92633	11.0339	11.4116	11.9224	10.6839
13.3167	0.440712	1.88	7.01949	10.8686	11.3522	11.8865	10.6453
13.3333	0.295369	1.82727	6.89164	10.9361	11.4582	11.7196	10.4915
13.35	0.393872	1.96803	6.92364	11.1601	11.4803	11.6593	10.4697
13.3667	0.478549	1.96001	7.02696	11.1432	11.5235	11.7354	10.4663
13.3833	0.546739	1.96556	7.08898	10.7193	11.4754	11.7342	10.501
13.4	0.41665	1.98995	7.11659	10.6813	11.4378	11.8648	10.6146
13.4167	0.245319	1.90758	6.94535	10.773	11.3246	11.9408	10.5761
13.4333	0.35175	1.97583	6.96775	10.6688	11.3605	11.868	10.5612
13.45	0.541046	1.99717	7.08427	10.8586	11.5331	11.8696	10.6369
13.4667	0.626801	1.95386	7.09539	10.8912	11.5309	11.9243	10.5582
13.4833	0.662216	1.95481	7.03318	10.6798	11.3831	11.9727	10.594
13.5	0.662941	1.95072	7.05542	10.8629	11.3707	11.9397	10.6423
13.5167	0.696024	1.90391	6.99034	11.1159	11.5761	11.8664	10.6985
13.5333	0.592424	1.86791	6.88798	11.0057	11.5141	11.7301	10.5074
13.55	0.518738	1.93736	7.04301	10.8869	11.4499	11.8623	10.461
13.5667	0.654964	1.95292	7.19665	10.8969	11.4112	11.9338	10.7059
13.5833	0.624568	1.95078	7.15521	11.0403	11.3681	11.7703	10.7524
13.6	0.54157	1.96466	7.11923	11.1054	11.3751	11.6581	10.7745
13.6167	0.57924	1.93637	7.16761	11.0362	11.4191	11.7245	10.7371
13.6333	0.52233	1.66082	7.15827	11.1381	11.5415	11.7575	10.6979
13.65	0.375862	1.52507	7.01056	11.2961	11.4951	11.5804	10.6483
13.6667	0.455762	1.74039	6.89284	11.3034	11.4515	11.6548	10.674
13.6833	0.460106	1.88911	6.94238	10.9487	11.4809	11.4688	10.6556
13.7	0.289317	1.94718	6.94693	10.8927	11.4093	11.4153	10.6545
13.7167	0.41333	1.86316	7.07952	10.9497	11.3716	11.8311	10.7296
13.7333	0.523817	1.87775	7.19841	10.5541	11.3708	12.0056	10.7158
13.75	0.583607	2.0306	7.18303	10.47	11.4471	11.9243	10.7605
13.7667	0.713304	2.05869	7.1907	10.7243	11.4432	11.7212	10.7136
13.7833	0.696112	1.83705	7.21695	10.9458	11.3358	11.7357	10.6878
13.8	0.60694	1.84764	7.26418	10.9344	11.3879	11.7848	10.7893
13.8167	0.558502	2.00955	7.16451	11.0481	11.5001	11.8123	10.8479
13.8333	0.533748	1.9735	7.12982	11.1793	11.4416	11.7951	10.815
13.85	0.397748	2.00293	7.23108	11.1719	11.4066	11.7414	10.6939
13.8667	0.397435	1.97562	7.1776	11.0574	11.488	11.7812	10.6722
13.8833	0.572321	1.95519	7.16842	11.0195	11.4682	11.7026	10.6001
13.9	0.637567	2.03387	7.28668	11.0716	11.4311	11.6811	10.5868
13.9167	0.63123	1.98368	7.243	11.0548	11.4536	11.8533	10.6599
13.9333	0.574809	1.82304	7.21844	10.992	11.4841	11.8943	10.7567
13.95	0.551227	1.83225	7.15185	11.1211	11.4818	11.8028	10.8653
13.9667	0.566234	1.83173	7.18804	11.2421	11.458	11.7599	10.6702
13.9833	0.517574	1.71354	7.20629	10.8289	11.4574	11.7973	10.535
14	0.478644	1.76233	7.06518	10.8208	11.461	11.7448	10.6615
14.0167	0.528239	1.89609	7.19593	11.0901	11.558	11.7093	10.7575
14.0333	0.578612	1.9175	7.40596	11.0961	11.591	11.8047	10.7283
14.05	0.505679	1.97886	7.32332	11.0907	11.527	11.7364	10.722
14.0667	0.556596	1.95228	7.17236	11.1241	11.4791	11.816	10.8751
14.0833	0.610683	1.98535	7.23876	11.1279	11.4536	11.932	10.9748
14.1	0.58848	2.00314	7.31519	11.0143	11.4462	11.8855	10.9418
14.1167	0.544621	1.90441	7.31011	11.0344	11.4472	11.851	10.7961
14.1333	0.532468	2.03348	7.37018	10.9427	11.5388	11.802	10.7617
14.15	0.554424	2.06459	7.31953	10.8818	11.425	11.7064	10.6932
14.1667	0.52074	1.98192	7.22643	11.1104	11.255	11.8188	10.7083
14.1833	0.557303	1.93174	7.2893	11.0924	11.3607	12.0477	10.8904
14.2	0.587245	1.9549	7.35547	11.0006	11.4406	12.0221	10.8878
14.2167	0.575609	2.04429	7.36894	11.0515	11.4615	11.7967	10.8874
14.2333	0.589883	2.09392	7.31701	10.9587	11.4386	11.7431	10.9473
14.25	0.561244	2.01306	7.37299	10.8466	11.4485	11.8523	10.9275
14.2667	0.531331	1.86339	7.42005	10.9314	11.4788	11.6791	10.9507
14.2833	0.382509	1.90117	7.4364	10.9019	11.4692	11.4586	11.0613
14.3	0.264758	1.91673	7.47514	10.9384	11.4743	11.4986	11.0128
14.3167	0.397202	1.93615	7.45563	11.1312	11.4706	11.4607	10.9294
14.3333	0.573074	1.93721	7.44427	10.954	11.4807	11.517	10.8424
14.35	0.513844	1.84644	7.47026	11.0344	11.4532	11.7142	10.8013
14.3667	0.432019	1.85244	7.45762	11.1914	11.4978	11.4148	10.8769
14.3833	0.613489	1.83377	7.49767	11.0145	11.5532	11.0721	10.9208
14.4	0.691258	1.68091	7.44549	10.8154	11.5201	11.4692	10.9171
14.4167	0.588527	1.75521	7.36548	10.8826	11.4764	11.9315	10.8378
14.4333	0.671198	1.91391	7.46999	10.9704	11.4361	11.8794	10.855
14.45	0.810823	1.96086	7.44293	10.6781	11.3622	11.7774	10.8986
14.4667	0.791959	1.95052	7.29549	10.884	11.3288	11.8267	10.8441
14.4833	0.759474	1.77988	7.33715	11.1344	11.4029	11.8364	10.8304
14.5	0.682188	1.89369	7.47152	11.157	11.5058	11.7908	10.8527
14.5167	0.649092	2.05345	7.51409	11.3074	11.4756	11.7784	10.8956
14.5333	0.677452	1.82184	7.44481	11.0721	11.4551	11.7893	10.9374
14.55	0.671309	1.84402	7.47046	10.8331	11.5201	11.5605	10.9711
14.5667	0.624232	2.02437	7.50131	10.8412	11.5024	11.6384	11.0169
14.5833	0.613234	2.01307	7.44181	10.9017	11.5204	11.916	11.0249
14.6	0.615057	2.00348	7.45163	10.9836	11.5418	11.8046	11.0093
14.6167	0.548697	1.98481	7.48975	10.9723	11.4278	11.8187	10.9775
14.6333	0.540518	2.00919	7.49811	11.0129	11.3161	11.7868	11.0161
14.65	0.661826	1.91634	7.52098	11.0675	11.3483	11.729	11.0748
14.6667	0.610136	1.86479	7.56619	11.0648	11.4541	11.7342	11.0863
14.6833	0.494562	2.02897	7.52269	11.0117	11.4447	11.6741	11.0715
14.7	0.577362	1.99851	7.59263	10.9703	11.4236	11.682	11.1116
14.7167	0.517212	1.8199	7.5784	11.0162	11.4699	11.804	11.1594
14.7333	0.526686	1.92347	7.48435	11.0483	11.4348	11.8247	11.0024
14.75	0.674434	2.04139	7.52528	10.9933	11.3636	11.8357	10.9309
14.7667	0.613591	2.06607	7.56822	11.0585	11.4545	11.8361	11.0557
14.7833	0.622379	2.08564	7.5867	11.2196	11.5409	11.7861	11.1207
14.8	0.593024	2.08245	7.52587	11.0273	11.4984	11.9315	11.1073
14.8167	0.501311	2.06568	7.50215	11.0285	11.4846	11.8294	11.0946
14.8333	0.493491	2.05694	7.6188	11.2182	11.4161	11.6964	11.0662
14.85	0.483647	2.02212	7.67135	11.2775	11.4339	11.8438	11.0298
14.8667	0.57011	2.0239	7.70934	10.9821	11.4689	11.784	11.0545
14.8833	0.651521	2.06366	7.62176	10.647	11.4129	11.3833	11.1312
14.9	0.537192	2.14511	7.49104	10.7935	11.4022	11.3792	11.1676
14.9167	0.509602	2.1385	7.61902	10.8174	11.4255	11.7689	11.169
14.9333	0.506435	1.98311	7.77011	10.7803	11.4644	11.8728	11.1812
14.95	0.523389	1.94398	7.61314	10.9536	11.307	11.8546	11.1378
14.9667	0.601952	1.93676	7.53409	11.0559	11.2759	11.8606	11.0202
14.9833	0.521196	2.01725	7.74337	11.1083	11.4084	11.8547	11.0239
15	0.548477	2.16245	7.81846	11.1631	11.5173	11.6035	11.0709
15.0167	0.644073	2.27652	7.73905	11.1191
15.0333	0.626469	2.2402	7.63331	11.0649
15.05	0.609167	2.12961	7.69614	10.9094
15.0667	0.616734	2.10683	7.78042	10.5862
15.0833	0.687717	2.11	7.70252	10.7082
15.1	0.716808	2.12019	7.7356	10.9575
15.1167	0.658322	2.10753	7.7078	11.0855
15.1333	0.576047	2.09056	7.39106	11.2311
15.15	0.504738	2.04751	7.34198	11.1149
15.1667	0.547881	2.01538	7.5949	11.0689
15.1833	0.720724	1.94719	7.67315	11.0588
15.2	0.825229	1.92087	7.68062	11.1643
15.2167	0.766646	2.01271	7.76754	10.9303
15.2333	0.753441	2.03645	7.7929	10.86
15.25	0.721906	1.95369	7.58491	11.1896
15.2667	0.588678	2.03188	7.47983	11.096
15.2833	0.556241	2.06009	7.64122	10.9904
15.3	0.675439	2.00852	7.7869	11.056
15.3167	0.68327	2.00925	7.8476	10.998
15.3333	0.659592	2.06109	7.84638	10.8508
15.35	0.697412	1.95826	7.84067	10.8991
15.3667	0.549071	1.71281	7.88274	11.149
15.3833	0.479659	1.69929	7.84682	11.189
15.4	0.514247	1.90261	7.74626	11.01
15.4167	0.551862	2.18726	7.78435	11.0229
15.4333	0.578476	2.18318	7.84814	10.9403
15.45	0.542427	2.03727	7.96206	10.463
15.4667	0.53541	2.18224	7.93704	10.4011
15.4833	0.598817	2.30562	7.78478	10.786
15.5	0.637576	2.22987	7.80348	11.0107
15.5167	0.614389	2.26593	7.86857	11.0179
15.5333	0.687288	2.21734	7.93514	11.0307
15.55	0.685127	2.1159	7.75276	11.1837
15.5667	0.636063	2.06948	7.71472	11.1495
15.5833	0.607413	2.20123	7.91282	10.9221
15.6	0.56441	2.23659	8.02884	10.8044
15.6167	0.528567	2.13607	8.13026	10.9579
15.6333	0.568518	2.12057	7.85753	11.084
15.65	0.644621	2.05327	7.76345	10.7806
15.6667	0.635065	2.10889	7.93077	10.5846
15.6833	0.425049	1.99956	7.93599	10.7542
15.7	0.230701	1.93668	8.0256	10.8474
15.7167	0.392935	2.08444	8.12379	10.9908
15.7333	0.680551	1.92992	7.98653	11.1015
15.75	0.70733	1.96581	7.90081	11.1575
15.7667	0.60554	1.90178	7.98293	11.1954
15.7833	0.557648	1.61364	7.98648	10.9105
15.8	0.536131	1.56313	7.94462	10.6867
15.8167	0.593192	1.77877	7.96646	10.8894
15.8333	0.595479	2.03055	7.98242	10.9772
15.85	0.484435	2.04824	7.92602	10.925
15.8667	0.519597	1.95769	7.95823	10.8257
15.8833	0.691248	1.91133	8.09103	10.7177
15.9	0.652771	2.1228	8.06927	10.7011
15.9167	0.544997	2.20652	7.81109	11.0311
15.9333	0.5427	2.08925	7.7988	11.2395
15.95	0.605432	2.05382	8.01118	11.1679
15.9667	0.640547	2.0411	8.06757	11.2456
15.9833	0.658316	2.04745	8.05003	11.2572
16	0.712209	2.0675	8.15184	11.2344
16.0167	0.608383	2.04058	8.29477	11.2731
16.0333	0.504057	1.98059	8.20436	11.2974
16.05	0.585155	2.06743	8.0854	11.2725
16.0667	0.585062	2.19913	8.16612	11.2087
16.0833	0.565703	2.23516	8.18727	11.0579
16.1	0.688014	2.19971	8.16326	11.1064
16.1167	0.756593	2.12658	8.13924	11.0912
16.1333	0.708531	2.1431	8.06227	11.0422
16.15	0.477893	2.18784	8.05331	11.1983
16.1667	0.463457	2.24685	8.16064	11.1603
16.1833	0.629651	2.2302	8.18186	10.9458
16.2	0.629236	2.0988	8.13079	11.0721
16.2167	0.64239	2.09948	8.08107	10.929
16.2333	0.669867	2.08199	7.92598	10.8088
16.25	0.686629	2.12335	8.00955	10.8817
16.2667	0.569673	2.18376	8.18351	10.9754
16.2833	0.653235	2.09294	8.17227	11.0451
16.3	0.700407	2.13807	8.16792	10.7967
16.3167	0.595575	2.19067	8.02332	10.7343
16.3333	0.689142	2.2049	8.02248	10.8851
16.35	0.724216	2.20536	8.16339	10.9169
16.3667	0.701259	2.27988	8.22651	10.7802
16.3833	0.713771	2.17201	8.30608	10.8251
16.4	0.624168	2.11227	8.30583	10.8413
16.4167	0.586121	2.31073	8.28259	10.9364
16.4333	0.599188	2.35974	8.20421	11.0832
16.45	0.512477	2.35989	8.22852	10.9343
16.4667	0.433205	2.38988	8.24751	10.9239
16.4833	0.550119	2.30491	8.21554	11.1255
16.5	0.702396	2.15921	8.17447	11.1621
16.5167	0.604347	2.10759	8.2164	11.16
16.5333	0.539861	2.19111	8.37129	11.2027
16.55	0.580432	2.26881	8.36095	11.1945
16.5667	0.557486	2.22162	8.30198	11.163
16.5833	0.688863	2.18143	8.2802	11.1739
16.6	0.604749	2.2817	8.28911	10.9694
16.6167	0.491223	2.32347	8.34175	10.9507
16.6333	0.679335	2.27719	8.37077	11.1263
16.65	0.770557	2.26002	8.3552	11.0121
16.6667	0.75549	2.16245	8.34481	10.7531
16.6833	0.648666	2.142	8.32201	10.795
16.7	0.602	2.17888	8.36755	11.0945
16.7167	0.639537	2.00975	8.43275	11.1343
16.7333	0.655299	2.03934	8.29808	10.83
16.75	0.681593	2.2594	8.31824	10.8408
16.7667	0.745041	2.20264	8.40641	10.888
16.7833	0.74993	2.22049	8.29101	10.8092
16.8	0.70345	2.24639	8.41219	11.0245
16.8167	0.706232	2.22202	8.56923	11.091
16.8333	0.77171	2.27024	8.50274	11.0553
16.85	0.759045	2.21199	8.48507	11.019
16.8667	0.701927	2.19188	8.42149	10.9878
16.8833	0.678903	2.26199	8.29794	10.8345
16.9	0.640085	2.26276	8.3865	10.8459
16.9167	0.589647	2.21909	8.43622	11.0377
16.9333	0.670512	2.13726	8.40654	10.9957
16.95	0.734273	2.24187	8.4799	10.9911
16.9667	0.650728	2.22135	8.47115	11.0969
16.9833	0.550325	2.00115	8.46293	11.0015
17	0.592989	2.10529	8.44693	10.9488
17.0167	0.590973	2.26573	8.42112	10.9556
17.0333	0.602768	2.26706	8.47457	10.6706
17.05	0.678639	2.18753	8.50908	10.4844
17.0667	0.491142	2.11742	8.53553	10.7103
17.0833	0.373692	2.17002	8.47231	10.8542
17.1	0.440564	2.23082	8.47574	11.0045
17.1167	0.631761	2.08273	8.54867	11.1909
17.1333	0.688382	2.13613	8.54926	11.2306
17.15	0.541467	2.22494	8.39405	11.1857
17.1667	0.520136	2.30747	8.46429	11.0106
17.1833	0.600322	2.44046	8.62934	10.9756
17.2	0.699469	2.3151	8.48061	11.1375
17.2167	0.611136	2.22313	8.47183	11.2636
17.2333	0.513148	2.12742	8.53491	11.1933
17.25	0.562196	2.19232	8.51515	10.9974
17.2667	0.625883	2.35317	8.44237	10.9518
17.2833	0.655553	2.23022	8.43566	11.0432
17.3	0.600719	2.15626	8.54395	11.0639
17.3167	0.536861	2.15978	8.67856	11.0277
17.3333	0.543536	2.07041	8.63069	11.0326
17.35	0.498622	2.21449	8.52045	11.0277
17.3667	0.449319	2.42908	8.50132	11.0915
17.3833	0.513419	2.47097	8.50413	11.0811
17.4	0.667714	2.3963	8.50159	11.055
17.4167	0.732063	2.33649	8.55093	10.5623
17.4333	0.67841	2.29658	8.58238	10.4641
17.45	0.716934	2.15356	8.59513	10.7368
17.4667	0.761343	2.17089	8.65175	10.6802
17.4833	0.720818	2.26272	8.56297	10.8654
17.5	0.715967	2.40295	8.6125	10.6822
17.5167	0.579187	2.43129	8.74623	10.5867
17.5333	0.435577	2.29829	8.71392	10.8944
17.55	0.569768	2.33656	8.63236	11.1379
17.5667	0.73028	2.23979	8.6262	11.2013
17.5833	0.715321	2.2194	8.70047	10.963
17.6	0.547911	2.40993	8.69529	10.845
17.6167	0.619466	2.39073	8.68642	11.0412
17.6333	0.762367	2.27144	8.7613	10.9271
17.65	0.596786	2.27648	8.82787	10.9636
17.6667	0.573637	2.34387	8.80172	11.288
17.6833	0.660442	2.35764	8.68482	11.2798
17.7	0.689938	2.36389	8.70171	10.8234
17.7167	0.654166	2.41333	8.7712	10.6537
17.7333	0.548524	2.37581	8.72911	10.8123
17.75	0.651154	2.32246	8.775	10.7428
17.7667	0.754904	2.26105	8.76258	10.8359
17.7833	0.586853	2.30719	8.76126	11.0357
17.8	0.330077	2.37345	8.85737	11.1657
17.8167	0.43419	2.3262	8.78412	11.1002
17.8333	0.550595	2.32065	8.74673	11.0584
17.85	0.393178	2.27686	8.88069	11.1726
17.8667	0.447615	2.34088	8.8524	10.9554
17.8833	0.621883	2.42547	8.71936	10.5696
17.9	0.684415	2.38496	8.69237	10.66
17.9167	0.610312	2.33831	8.65504	11.0586
17.9333	0.298347	2.32646	8.75209	10.8257
17.95	0.275986	2.27902	8.7423	10.6542
17.9667	0.555927	2.35361	8.77608	10.7534
17.9833	0.661687	2.41804	8.85072	10.8738
18	0.634837	2.18038	8.71507	11.1255
18.0167	0.556065	2.03007	8.76434	10.7837
18.0333	0.425635	2.15662	8.83023	10.4918
18.05	0.298068	2.30538	8.77507	10.7586
18.0667	0.243484	2.31068	8.76015	10.9872
18.0833	0.391785	2.35946	8.78821	10.883
18.1	0.597731	2.38398	8.86905	10.7661
18.1167	0.604413	2.44487	8.88249	10.6914
18.1333	0.56152	2.09235	8.89222	10.9342
18.15	0.387759	2.05742	8.85312	11.2166
18.1667	0.463322	2.50432	8.81787	10.7837
18.1833	0.591666	2.44764	8.87081	10.6172
18.2	0.483826	2.35229	8.9203	10.9703
18.2167	0.576721	2.29305	8.93728	10.963
18.2333	0.672675	2.50462	8.89328	10.9081
18.25	0.632042	2.45511	8.89735	11.0237
18.2667	0.671307	2.31721	8.92299	11.0261
18.2833	0.658417	2.41136	8.8704	11.0916
18.3	0.5254	2.4826	8.91718	11.1956
18.3167	0.580783	2.52361	8.96662	11.231
18.3333	0.723247	2.41755	8.85006	11.2182
18.35	0.652971	2.33201	8.95654	10.9962
18.3667	0.599767	2.38261	9.06755	10.7841
18.3833	0.66394	2.52895	8.93873	10.9948
18.4	0.701361	2.54082	8.89184	11.2332
18.4167	0.614793	2.51659	9.0201	10.7726
18.4333	0.526923	2.53027	9.0373	10.5259
18.45	0.657822	2.44801	8.94605	10.771
18.4667	0.801143	2.42952	8.8994	10.6254
18.4833	0.735777	2.56095	8.90228	10.7509
18.5	0.63056	2.48698	8.93793	11.1336
18.5167	0.660097	2.21035	8.99209	11.1301
18.5333	0.710194	1.98162	9.0592	10.9238
18.55	0.741	1.87026	8.98419	10.7852
18.5667	0.759622	2.09866	8.85335	10.9684
18.5833	0.630853	2.44987	8.83411	11.002
18.6	0.53452	2.51537	8.9251	10.9864
18.6167	0.565771	2.43361	9.09446	10.9749
18.6333	0.607973	2.26166	9.16929	10.6728
18.65	0.699109	2.27464	9.17355	10.8061
18.6667	0.696809	2.4431	9.15373	10.9766
18.6833	0.29567	2.53914	9.06033	11.0374
18.7	-0.164357	2.47518	9.03496	10.9172
18.7167	0.00484314	2.40677	8.97103	10.8962
18.7333	0.389001	2.44695	8.99577	11.0978
18.75	0.406969	2.48036	9.05952	11.1432
18.7667	0.528999	2.52839	9.03609	11.2136
18.7833	0.744029	2.51396	9.05554	11.0759
18.8	0.640228	2.5442	9.00858	10.9721
18.8167	0.599101	2.58503	8.91961	10.8438
18.8333	0.624974	2.60625	8.8269	11.0643
18.85	0.616568	2.55524	8.97557	11.3174
18.8667	0.558661	2.52812	9.13256	11.1453
18.8833	0.561322	2.59956	9.11152	10.7928
18.9	0.565228	2.55464	9.17491	10.8536
18.9167	0.536334	2.5148	9.17704	11.1488
18.9333	0.648093	2.40832	9.03098	10.8951
18.95	0.599428	2.22955	8.968	10.7458
18.9667	0.57645	2.37415	8.94471	10.8083
18.9833	0.662215	2.39541	8.9782	11.0792
19	0.633485	2.29692	9.015	11.287
19.0167	0.663136	2.48247	8.95638	10.9935
19.0333	0.706456	2.4444	8.99527	10.9187
19.05	0.560023	2.44272	9.12377	10.918
19.0667	0.609891	2.44191	9.22991	10.8703
19.0833	0.834714	2.27452	9.14347	10.7428
19.1	0.869786	2.25011	9.14585	10.7861
19.1167	0.799942	2.43331	9.19384	10.9056
19.1333	0.779605	2.55564	9.10782	10.6436
19.15	0.719983	2.56758	9.2139	10.7949
19.1667	0.669978	2.57829	9.19436	11.0145
19.1833	0.732356	2.49184	9.08001	10.6584
19.2	0.733089	2.5019	9.07807	10.3386
19.2167	0.638422	2.53348	9.20135	10.1088
19.2333	0.499823	2.60899	9.28304	9.80209
19.25	0.518314	2.41229	9.14421	10.3069
19.2667	0.584709	2.22399	9.13297	10.9362
19.2833	0.54785	2.4008	9.1778	10.9455
19.3	0.65018	2.52177	9.24933	11.0697
19.3167	0.667825	2.55403	9.19304	11.0795
19.3333	0.612924	2.50479	9.15806	10.921
19.35	0.491112	2.4551	9.33105	10.8067
19.3667	0.273021	2.54413	9.42182	10.6369
19.3833	0.39496	2.62626	9.31575	10.7865
19.4	0.559975	2.68501	9.21924	10.8291
19.4167	0.663661	2.69088	9.27028	10.7765
19.4333	0.684074	2.51067	9.28367	10.7235
19.45	0.617168	2.56095	9.25649	10.7653
19.4667	0.39534	2.7225	9.32915	11.115
19.4833	0.370093	2.67224	9.30801	11.1397
19.5	0.583627	2.6062	9.26517	11.045
19.5167	0.602426	2.44646	9.34124	11.0992
19.5333	0.658911	2.48921	9.33327	11.1171
19.55	0.741788	2.61194	9.26504	11.1164
19.5667	0.585623	2.63651	9.18837	11.0655
19.5833	0.471696	2.65918	9.20603	11.0709
19.6	0.689633	2.69143	9.21852	11.1012
19.6167	0.85847	2.73917	9.17845	10.8365
19.6333	0.775179	2.67398	9.19585	10.1745
19.65	0.669228	2.52863	9.32243	10.1691
19.6667	0.727007	2.56151	9.33389	10.9598
19.6833	0.677264	2.68068	9.22036	11.1464
19.7	0.774631	2.57203	9.25779	10.861
19.7167	0.710765	2.56838	9.39961	10.764
19.7333	0.408992	2.61069	9.3995	10.9697
19.75	0.524223	2.61377	9.276	11.1609
19.7667	0.69576	2.6176	9.29153	10.972
19.7833	0.751653	2.61339	9.3804	10.5871
19.8	0.676013	2.65391	9.34418	10.6831
19.8167	0.719722	2.65925	9.29266	10.8267
19.8333	0.828386	2.65202	9.38359	10.8686
19.85	0.661127	2.72972	9.43694	11.1966
19.8667	0.580241	2.7449	9.35151	11.225
19.8833	0.620636	2.68662	9.32477	11.1565
19.9	0.661229	2.69438	9.33739	11.2315
19.9167	0.625061	2.65426	9.29567	11.05
19.9333	0.609943	2.68441	9.25441	10.8495
19.95	0.595865	2.81589	9.28824	11.0204
19.9667	0.533734	2.80465	9.23717	11.2108
19.9833	0.564023	2.6958	9.22766	11.195
20	0.605827	2.66626	9.37145	11.0505

## Sheet: Fig. 5c
	n1	n2	n3	Mean
WT	0.5789	0.6066	0.5134	0.5663
ΔC1	1.8417	1.4607		1.6512
ΔC5	2.2771	1.9128		2.09495
ΔC10	2.0898	1.7481		1.91895
ΔC12	0.7234	0.8577	0.9458	0.8423

## Sheet: Fig. 5d
	n1	n2	n3	n4	Mean	SD
WT	0.5663	0.5971	0.4038	0.5266	0.52345	0.0734617
CtYah1		0.9579	0.8362	0.99	0.928033	0.0662451
ScYah1	0.8256	0.7131	0.5944	0.7919	0.73125	0.0889349
ThYah1	0.3498	0.5337	0.2453	0.456	0.3962	0.108865

## Sheet: Fig. 5e
	WT							ΔC1							ΔC5							ΔC10							ΔC12
conc. (µM)	n1	n2	n3	n4	n5	n6	n7	n1	n2	n3	n4	n5	n6	n7	n1	n2	n3	n4	n5	n6	n7	n1	n2	n3	n4	n5	n6	n7	n1	n2	n3	n4	n5	n6	n7
10		0.3401	0.2964						1.3118	1.1649								1.3546		2.0957					1.4335		1.9212		0.9763					1.0849
5	0.5789	0.6066	0.5134						1.8417	1.4607						2.2771	1.9128						2.0898	1.7481					0.7234	0.8577	0.9458
2.5	1.0346	0.8162				0.8636	1.0576		1.685					1.4331						1.939	1.6448						1.9259	1.3719	0.3411						0.6375
1.7	1.0184						1.2065	1.6744						1.4565	1.4893						1.4318	1.3924						1.2608	0.2397						0.4192
0.5					0.6525	0.9165						0.5889	0.7096						0.5449	0.7434						0.5461	0.6454						0.2131	0.2456
0.3				0.3482	0.4195		0.3828			0.4283				0.5675			0.3676				0.4983			0.2995				0.5392				0.1012			0.211
Negative control (cf. Fig. 6c)
0	0.0956	0.0645		0.0921	0.1364
Mean
conc. (µM)	WT	ΔC1	ΔC5	ΔC10	ΔC12
10	0.31825	1.23835	1.72515	1.67735	1.0306
5	0.5663	1.6512	2.09495	1.91895	0.8423
2.5	0.943	1.55905	1.7919	1.6489	0.4893
1.7	1.11245	1.56545	1.46055	1.3266	0.32945
0.5	0.7845	0.64925	0.64415	0.59575	0.22935
0.3	0.3835	0.4979	0.43295	0.41935	0.1561
Negative control (cf. Fig. 6c)
0	0.09715

## Sheet: Fig. 5f
	n1	n2	Mean
WT	0.3401	0.2964	0.31825
ΔC1	1.3118	1.1649	1.23835
ΔC5	1.3546	2.0957	1.72515
ΔC10	1.4335	1.9212	1.67735
ΔC12	0.9763	1.0849	1.0306

## Sheet: Fig. 5g
	n1	n2	Mean
WT	0.6525	0.9165	0.7845
ΔC1	0.5889	0.7096	0.64925
ΔC5	0.5449	0.7434	0.64415
ΔC10	0.5461	0.6454	0.59575
ΔC12	0.2131	0.2456	0.22935

## Sheet: Fig. 5h
	WT				ΔC12		N175A
conc. (µM)	n1	n2	n3	n4	n1	n2	n1	n2
10		0.1646			0.7005		0.96	0.9216
5	0.2718	0.2573	0.2122	0.2157	0.5105		0.7159	0.738
2.5				0.2915		0.3064	0.497	0.4921
1.65				0.4223		0.2741	0.3301	0.3799
0.5		0.7145			0.1081		0.1997	0.1956
0.3				0.3146		0.0677	0.1393	0.0512
Mean
conc. (µM)	WT	ΔC12	N175A
10	0.1646	0.7005	0.9408
5	0.23925	0.5105	0.72695
2.5	0.2915	0.3064	0.49455
1.65	0.4223	0.2741	0.355
0.5	0.7145	0.1081	0.19765
0.3	0.3146	0.0677	0.09525

## Sheet: Fig. 5i
conc. (µM)	n1	n2	n3
20			0.5876
10		0.4131	0.91265
5	0.3409	0.4237	0.81025
2.5	0.3643	0.37	1.0762
1.25	0.3072	0.4235	1.0343
0.5			0.843
0	0.0665
normalized (2.5 µM = 1)
conc. (µM)	n1	n2	n3	Mean
20			0.545995	0.545995
10		1.11649	0.84803	0.982258
5	0.935767	1.14514	0.752881	0.944594
2.5	1	1	1	1
1.25	0.843261	1.14459	0.961067	0.982974
0.5			0.783312	0.783312
0	0.182542			0.182542

## Sheet: Fig. 6a
time (min)	NFS1-WT	w/o FXN	NFS1-RA
0	0.171086	0.165993	0.106734
0.0083	0.240013	0.175348	0.122488
0.0167	0.237445	0.196194	0.203964
0.025	0.301669	0.222307	0.305902
0.0333	0.358112	0.244621	0.353606
0.0417	0.285724	0.215393	0.358423
0.05	0.285283	0.180751	0.36389
0.0583	0.272652	0.170149	0.362526
0.0667	0.308121	0.120901	0.361232
0.075	0.39025	0.121524	0.370667
0.0833	0.355193	0.183566	0.363023
0.0917	0.315749	0.214114	0.380487
0.1	0.249866	0.306754	0.355939
0.1083	0.195589	0.292586	0.336278
0.1167	0.260547	0.24281	0.312839
0.125	0.305078	0.197206	0.309731
0.1333	0.331168	0.159937	0.35401
0.1417	0.376002	0.191714	0.388823
0.15	0.393498	0.214351	0.371265
0.1583	0.371599	0.257243	0.308531
0.1667	0.369414	0.292941	0.299417
0.175	0.354887	0.284967	0.230533
0.1833	0.348799	0.236304	0.31149
0.1917	0.355553	0.21665	0.359293
0.2	0.341838	0.165329	0.33409
0.2083	0.314049	0.168585	0.362709
0.2167	0.276697	0.230646	0.296167
0.225	0.297041	0.246645	0.29536
0.2333	0.347464	0.263042	0.310245
0.2417	0.301378	0.248602	0.323227
0.25	0.246931	0.212804	0.379292
0.2583	0.241222	0.172969	0.388826
0.2667	0.168539	0.196507	0.382024
0.275	0.260722	0.220526	0.339122
0.2833	0.295245	0.243237	0.290135
0.2917	0.295219	0.241872	0.19809
0.3	0.345938	0.255257	0.19859
0.3083	0.322868	0.243843	0.246573
0.3167	0.35428	0.240692	0.243091
0.325	0.35661	0.27943	0.350244
0.3333	0.345351	0.293436	0.341434
0.3417	0.34792	0.253645	0.346666
0.35	0.343924	0.237883	0.330515
0.3583	0.308525	0.20733	0.282639
0.3667	0.250044	0.130212	0.29727
0.375	0.278632	0.136102	0.254651
0.3833	0.328131	0.175894	0.274059
0.3917	0.375438	0.179765	0.301422
0.4	0.430952	0.196518	0.298474
0.4083	0.375328	0.217351	0.291956
0.4167	0.289095	0.157561	0.264401
0.425	0.290198	0.213017	0.26595
0.4333	0.338504	0.241187	0.264818
0.4417	0.409961	0.236238	0.265948
0.45	0.454538	0.253827	0.178175
0.4583	0.447354	0.193576	0.0682663
0.4667	0.434604	0.188754	0.102881
0.475	0.454492	0.172581	0.149101
0.4833	0.434026	0.147073	0.27565
0.4917	0.441913	0.137041	0.342755
0.5	0.431966	0.140002	0.292029
0.5083	0.395006	0.173528	0.268607
0.5167	0.437689	0.188594	0.239169
0.525	0.469376	0.221036	0.272269
0.5333	0.485501	0.209633	0.250334
0.5417	0.348798	0.186353	0.189482
0.55	0.314323	0.192157	0.204259
0.5583	0.290948	0.206172	0.107025
0.5667	0.276526	0.202159	0.145566
0.575	0.435916	0.220819	0.199361
0.5833	0.429622	0.236101	0.190749
0.5917	0.390268	0.189182	0.300191
0.6	0.397926	0.189995	0.295615
0.6083	0.370049	0.174544	0.278294
0.6167	0.427057	0.166948	0.28152
0.625	0.467906	0.222075	0.260724
0.6333	0.459772	0.23956	0.250516
0.6417	0.456857	0.238966	0.245674
0.65	0.473581	0.238922	0.235294
0.6583	0.451711	0.236145	0.238048
0.6667	0.465228	0.215953	0.227957
0.675	0.457213	0.246867	0.237813
0.6833	0.410022	0.299744	0.258833
0.6917	0.308553	0.251172	0.247176
0.7	0.327417	0.254248	0.22506
0.7083	0.335535	0.170761	0.207143
0.7167	0.367297	0.124345	0.209163
0.725	0.418546	0.139925	0.222726
0.7333	0.357591	0.093306	0.229227
0.7417	0.364398	0.161189	0.252562
0.75	0.339024	0.162093	0.273306
0.7583	0.406757	0.185544	0.236679
0.7667	0.433183	0.269322	0.232037
0.775	0.450487	0.2702	0.198869
0.7833	0.422281	0.257179	0.132883
0.7917	0.415558	0.251025	0.142882
0.8	0.42726	0.241815	0.169328
0.8083	0.41342	0.258885	0.189326
0.8167	0.460841	0.250624	0.206435
0.825	0.467403	0.235655	0.195889
0.8333	0.474132	0.211047	0.202408
0.8417	0.45818	0.188446	0.204713
0.85	0.43945	0.186969	0.207358
0.8583	0.422067	0.192577	0.261531
0.8667	0.377438	0.201166	0.291908
0.875	0.385957	0.18116	0.2899
0.8833	0.339307	0.193414	0.268544
0.8917	0.317268	0.193361	0.245305
0.9	0.362939	0.224606	0.202048
0.9083	0.37757	0.249879	0.194267
0.9167	0.451367	0.25033	0.20592
0.925	0.516287	0.247864	0.174156
0.9333	0.490817	0.181543	0.14913
0.9417	0.451889	0.169783	0.167859
0.95	0.423314	0.172556	0.177473
0.9583	0.370822	0.206699	0.181288
0.9667	0.401523	0.255374	0.188144
0.975	0.452429	0.244025	0.151567
0.9833	0.41232	0.247733	0.171448
0.9917	0.419618	0.220758	0.180292
1	0.326863	0.195583	0.169316
1.0083	0.31328	0.232147	0.199117
1.0167	0.352748	0.248752	0.214948
1.025	0.375752	0.237235	0.218207
1.0333	0.453957	0.234271	0.276949
1.0417	0.48251	0.21163	0.280778
1.05	0.473669	0.225096	0.261504
1.0583	0.388872	0.242151	0.269812
1.0667	0.351222	0.264548	0.261996
1.075	0.338473	0.254166	0.252396
1.0833	0.352803	0.162987	0.258792
1.0917	0.452251	0.169206	0.231554
1.1	0.506866	0.147609	0.226711
1.1083	0.492902	0.176727	0.237132
1.1167	0.556529	0.257243	0.205374
1.125	0.527672	0.228616	0.186658
1.1333	0.467061	0.230959	0.138036
1.1417	0.484193	0.195331	0.177896
1.15	0.448996	0.18949	0.219495
1.1583	0.463126	0.213089	0.215842
1.1667	0.503708	0.230507	0.219679
1.175	0.442862	0.251451	0.185298
1.1833	0.431384	0.27309	0.134865
1.1917	0.471822	0.293225	0.18047
1.2	0.457843	0.293361	0.191508
1.2083	0.561746	0.273746	0.188838
1.2167	0.565984	0.210643	0.204868
1.225	0.475681	0.165631	0.219002
1.2333	0.51954	0.164653	0.190732
1.2417	0.492709	0.149463	0.193401
1.25	0.502061	0.188213	0.192847
1.2583	0.551744	0.227582	0.143101
1.2667	0.538663	0.203441	0.138341
1.275	0.468568	0.256572	0.114667
1.2833	0.463693	0.244691	0.0680313
1.2917	0.468675	0.195674	0.118484
1.3	0.478218	0.219125	0.151834
1.3083	0.521764	0.201729	0.168175
1.3167	0.509944	0.228885	0.245766
1.325	0.497597	0.239932	0.2257
1.3333	0.514754	0.236641	0.250368
1.3417	0.521266	0.22653	0.233119
1.35	0.538353	0.151393	0.20099
1.3583	0.554359	0.140878	0.224423
1.3667	0.533493	0.149464	0.189902
1.375	0.508766	0.123506	0.180669
1.3833	0.498633	0.204736	0.174026
1.3917	0.531335	0.221245	0.17637
1.4	0.520798	0.22579	0.200616
1.4083	0.568732	0.232578	0.194902
1.4167	0.601308	0.193697	0.142854
1.425	0.60162	0.170894	0.110486
1.4333	0.47213	0.184007	0.13313
1.4417	0.38441	0.202077	0.0992416
1.45	0.367323	0.179507	0.191789
1.4583	0.346834	0.19738	0.222061
1.4667	0.481683	0.153865	0.204698
1.475	0.556342	0.158498	0.273907
1.4833	0.545293	0.204016	0.242337
1.4917	0.543356	0.237344	0.201103
1.5	0.552103	0.237617	0.187871
1.5083	0.563678	0.197089	0.15723
1.5167	0.592558	0.168762	0.144266
1.525	0.620778	0.143964	0.117209
1.5333	0.631587	0.111389	0.115958
1.5417	0.589514	0.167073	0.117113
1.55	0.546809	0.156783	0.0511444
1.5583	0.54726	0.194498	0.0651138
1.5667	0.51893	0.252766	0.0874084
1.575	0.510992	0.208533	0.100488
1.5833	0.544937	0.238445	0.178555
1.5917	0.532442	0.220399	0.169295
1.6	0.557884	0.225592	0.0462006
1.6083	0.582628	0.233012	-0.0102524
1.6167	0.565332	0.251137	0.0062973
1.625	0.546883	0.216731	0.0128494
1.6333	0.510112	0.202371	0.071936
1.6417	0.540579	0.214789	0.127585
1.65	0.526286	0.184529	0.0903213
1.6583	0.535692	0.223451	0.102708
1.6667	0.582349	0.254446	0.139413
1.675	0.560457	0.305521	0.159929
1.6833	0.555687	0.306345	0.185155
1.6917	0.547908	0.262149	0.208748
1.7	0.526656	0.249733	0.16786
1.7083	0.530215	0.220758	0.194058
1.7167	0.558809	0.222031	0.180219
1.725	0.548134	0.238533	0.151953
1.7333	0.569191	0.254056	0.236476
1.7417	0.580824	0.27115	0.163234
1.75	0.541989	0.260146	0.147404
1.7583	0.558301	0.257722	0.0693832
1.7667	0.556152	0.210539	0.0330643
1.775	0.522963	0.171243	0.0117218
1.7833	0.576518	0.159325	0.0494858
1.7917	0.566161	0.145102	0.122575
1.8	0.562097	0.167107	0.115187
1.8083	0.612062	0.191554	0.138622
1.8167	0.567435	0.170667	0.151027
1.825	0.535222	0.175116	0.184419
1.8333	0.550597	0.198718	0.230952
1.8417	0.574699	0.188184	0.244119
1.85	0.614754	0.255257	0.195238
1.8583	0.682619	0.262067	0.185934
1.8667	0.71786	0.215173	0.136502
1.875	0.7217	0.236166	0.126382
1.8833	0.693547	0.204488	0.124503
1.8917	0.64402	0.212201	0.164259
1.9	0.596042	0.228426	0.164563
1.9083	0.548303	0.211211	0.18336
1.9167	0.572571	0.221893	0.24368
1.925	0.59651	0.216737	0.22845
1.9333	0.629092	0.202339	0.222978
1.9417	0.62672	0.193111	0.236867
1.95	0.610223	0.177574	0.187099
1.9583	0.620958	0.107323	0.132578
1.9667	0.597668	0.0628098	0.170885
1.975	0.604543	0.081871	0.172226
1.9833	0.623087	0.0996368	0.224817
1.9917	0.608795	0.174594	0.281805
2	0.606979	0.216444	0.24236
2.0083	0.601212	0.186917	0.23421
2.0167	0.620619	0.19279	0.170088
2.025	0.662265	0.169592	0.124109
2.0333	0.650244	0.182611	0.102762
2.0417	0.676602	0.19426	0.0963333
2.05	0.642569	0.200914	0.13157
2.0583	0.601648	0.21832	0.114006
2.0667	0.608557	0.214899	0.163663
2.075	0.587076	0.200049	0.215556
2.0833	0.603058	0.204263	0.194969
2.0917	0.587558	0.231439	0.2411
2.1	0.590907	0.245555	0.234563
2.1083	0.623967	0.263762	0.214799
2.1167	0.627542	0.244919	0.192017
2.125	0.679214	0.240857	0.189883
2.1333	0.679155	0.214062	0.210452
2.1417	0.67811	0.196696	0.157599
2.15	0.684633	0.196468	0.200974
2.1583	0.657692	0.211636	0.186099
2.1667	0.669168	0.240222	0.149051
2.175	0.685495	0.255864	0.201868
2.1833	0.681612	0.271167	0.180602
2.1917	0.709976	0.272087	0.13074
2.2	0.738905	0.272676	0.133731
2.2083	0.688513	0.297424	0.11723
2.2167	0.708905	0.309116	0.076474
2.225	0.724057	0.242033	0.139429
2.2333	0.66023	0.238815	0.0948135
2.2417	0.677017	0.255774	0.0746918
2.25	0.641507	0.246313	0.142354
2.2583	0.641245	0.317102	0.1114
2.2667	0.659795	0.299702	0.131783
2.275	0.660724	0.281537	0.13479
2.2833	0.699266	0.275644	0.0920364
2.2917	0.657892	0.250566	0.104991
2.3	0.618013	0.245401	0.107359
2.3083	0.609836	0.199492	0.0629944
2.3167	0.592003	0.229552	0.0578812
2.325	0.533034	0.25744	0.0809677
2.3333	0.570499	0.274695	0.102797
2.3417	0.554616	0.342834	0.133382
2.35	0.552325	0.320329	0.116434
2.3583	0.640515	0.263319	0.11438
2.3667	0.673489	0.247469	0.134117
2.375	0.664763	0.176097	0.161926
2.3833	0.654906	0.127371	0.198828
2.3917	0.675116	0.142583	0.204147
2.4	0.667218	0.14604	0.182156
2.4083	0.670746	0.188252	0.118329
2.4167	0.684248	0.254163	0.0920547
2.425	0.706232	0.250949	0.070784
2.4333	0.711491	0.225374	0.114674
2.4417	0.761397	0.208138	0.177791
2.45	0.819119	0.187381	0.21956
2.4583	0.804526	0.252959	0.276688
2.4667	0.794403	0.297658	0.277222
2.475	0.814406	0.26752	0.266049
2.4833	0.779265	0.248479	0.250774
2.4917	0.755948	0.172006	0.193709
2.5	0.77234	0.158664	0.162576
2.5083	0.804694	0.186307	0.179854
2.5167	0.797679	0.168465	0.173846
2.525	0.761053	0.190019	0.180759
2.5333	0.69959	0.206287	0.157938
2.5417	0.636215	0.234874	0.0325119
2.55	0.592259	0.301547	0.00214386
2.5583	0.567398	0.308426	-0.00523071
2.5667	0.581108	0.289359	-0.00730286
2.575	0.533189	0.315236	0.129552
2.5833	0.590396	0.290836	0.220657
2.5917	0.669716	0.269293	0.221304
2.6	0.688358	0.296732	0.210652
2.6083	0.721748	0.259782	0.195526
2.6167	0.716513	0.231303	0.142982
2.625	0.65374	0.26474	0.0575714
2.6333	0.652252	0.241493	0.0694046
2.6417	0.643951	0.208197	0.0672028
2.65	0.663077	0.184897	0.0927322
2.6583	0.719919	0.184	0.16265
2.6667	0.750041	0.208273	0.2151
2.675	0.792125	0.261034	0.200914
2.6833	0.739098	0.313528	0.127608
2.6917	0.692673	0.329642	0.0697174
2.7	0.706555	0.341556	-0.0216141
2.7083	0.681227	0.342473	-0.00912018
2.7167	0.749028	0.299268	0.0558121
2.725	0.834288	0.250197	0.0699051
2.7333	0.822292	0.189754	0.0979172
2.7417	0.829013	0.16216	0.113536
2.75	0.793275	0.182045	0.112628
2.7583	0.76324	0.190883	0.168866
2.7667	0.792358	0.183812	0.207733
2.775	0.80359	0.174683	0.178036
2.7833	0.802556	0.18645	0.109758
2.7917	0.793922	0.179633	0.115742
2.8	0.778494	0.20567	0.129074
2.8083	0.782925	0.212683	0.147504
2.8167	0.781334	0.206294	0.237236
2.825	0.771037	0.194972	0.24062
2.8333	0.754607	0.167061	0.225644
2.8417	0.741238	0.200716	0.245728
2.85	0.74416	0.175409	0.230777
2.8583	0.807608	0.191859	0.191499
2.8667	0.79938	0.218999	0.194772
2.875	0.829363	0.204291	-0.040564
2.8833	0.841998	0.227148	-0.0930786
2.8917	0.803384	0.19715	-0.0656372
2.9	0.838734	0.192772	-0.0893494
2.9083	0.832617	0.161642	0.0851654
2.9167	0.826884	0.163986	0.126439
2.925	0.832933	0.207549	0.115912
2.9333	0.786217	0.225951	0.133383
2.9417	0.74435	0.304353	0.207494
2.95	0.738139	0.296718	0.158282
2.9583	0.71797	0.310262	0.143581
2.9667	0.733423	0.315727	0.0952728
2.975	0.768726	0.228188	0.104648
2.9833	0.790619	0.235143	0.162781
2.9917	0.817236	0.231334	0.207475
3	0.855673	0.202968	0.246059
3.0083	0.877925	0.251947	0.205022
3.0167	0.876341	0.277196	0.165245
3.025	0.873123	0.225482	0.181664
3.0333	0.80728	0.236957	0.215147
3.0417	0.804204	0.212596	0.23688
3.05	0.841388	0.196721	0.257274
3.0583	0.878445	0.233134	0.216815
3.0667	0.90833	0.238928	0.196056
3.075	0.91188	0.262631	0.141492
3.0833	0.840407	0.269803	0.143314
3.0917	0.805589	0.272569	0.134827
3.1	0.811243	0.280553	0.111998
3.1083	0.783859	0.282159	0.157394
3.1167	0.764163	0.268822	0.167043
3.125	0.734396	0.277249	0.195578
3.1333	0.755508	0.294493	0.195978
3.1417	0.821608	0.290924	0.182236
3.15	0.902275	0.278448	0.130692
3.1583	0.829028	0.322968	0.10824
3.1667	0.712721	0.320877	0.132146
3.175	0.666444	0.312793	0.13353
3.1833	0.664497	0.339769	0.178784
3.1917	0.744171	0.260045	0.170876
3.2	0.890047	0.23474	0.194281
3.2083	0.916673	0.241386	0.214178
3.2167	0.913466	0.232518	0.253052
3.225	0.931848	0.261807	0.264207
3.2333	0.92204	0.284232	0.244489
3.2417	0.874834	0.263362	0.208824
3.25	0.912382	0.271832	0.161517
3.2583	0.950339	0.278246	0.186809
3.2667	0.948209	0.305235	0.199112
3.275	0.964131	0.349539	0.178578
3.2833	0.932761	0.320811	0.16759
3.2917	0.917601	0.285411	0.185719
3.3	0.879803	0.22393	0.177684
3.3083	0.807466	0.195181	0.178265
3.3167	0.714943	0.211748	0.130931
3.325	0.736472	0.22995	0.116249
3.3333	0.675859	0.263786	-0.0265274
3.3417	0.762938	0.263699	-0.0170898
3.35	0.824403	0.238756	0.0333664
3.3583	0.805257	0.232651	-0.0150146
3.3667	0.896562	0.236873	0.0454163
3.375	0.872456	0.220782	0.0658173
3.3833	0.910199	0.255403	0.0880173
3.3917	0.883714	0.269711	-0.0493149
3.4	0.888042	0.228714	0.0237503
3.4083	0.90592	0.264131	0.0359344
3.4167	0.902684	0.30041	-0.0279785
3.425	0.932378	0.321213	0.156146
3.4333	0.953912	0.357291	0.104185
3.4417	0.991139	0.363611	0.0507355
3.45	1.01257	0.292644	0.107703
3.4583	1.00083	0.30972	0.082843
3.4667	0.998331	0.283739	0.144092
3.475	0.967435	0.290761	0.199139
3.4833	0.897617	0.343188	0.234547
3.4917	0.851007	0.323064	0.237288
3.5	0.825183	0.338489	0.151036
3.5083	0.875581	0.271844	0.115515
3.5167	0.920734	0.235013	0.0892258
3.525	0.964391	0.248442	0.0911896
3.5333	1.06538	0.254918	0.156239
3.5417	1.09064	0.287123	0.185068
3.55	1.1252	0.316122	0.190434
3.5583	1.13206	0.281984	0.23101
3.5667	1.01807	0.257841	0.209932
3.575	0.907175	0.242766	0.223938
3.5833	0.870406	0.245908	0.190231
3.5917	0.860428	0.258945	0.136656
3.6	0.889325	0.310118	0.207315
3.6083	0.898386	0.277823	0.209561
3.6167	0.877054	0.232365	0.196831
3.625	0.910547	0.212772	0.222319
3.6333	0.901762	0.196562	0.222034
3.6417	0.945222	0.28029	0.231766
3.65	0.979971	0.32099	0.25666
3.6583	0.994644	0.327592	0.224831
3.6667	1.02159	0.298984	0.224655
3.675	1.00832	0.233479	0.152513
3.6833	1.01178	0.237587	0.13085
3.6917	1.00199	0.241521	0.128468
3.7	1.01134	0.253622	5.65e-05
3.7083	1.02405	0.295268	-0.000335693
3.7167	0.991878	0.242114	-0.0682495
3.725	0.955533	0.22471	-0.0508926
3.7333	0.948451	0.225203	0.0396637
3.7417	0.932751	0.208005	0.0733185
3.75	0.901575	0.235178	0.133968
3.7583	0.889517	0.28111	0.0825943
3.7667	0.857494	0.326683	0.0526123
3.775	0.86445	0.344453	0.072879
3.7833	0.927049	0.380006	0.0707932
3.7917	0.95536	0.375853	0.167377
3.8	0.97878	0.327438	0.225288
3.8083	1.04542	0.362799	0.212669
3.8167	1.03626	0.30128	0.243471
3.825	1.06728	0.210677	0.179129
3.8333	1.11077	0.225636	0.0642868
3.8417	1.07168	0.170062	0.012706
3.85	1.09568	0.204929	-0.0474655
3.8583	1.09962	0.328734	-0.0132141
3.8667	1.068	0.33579	0.0657364
3.875	1.05114	0.290884	0.110936
3.8833	1.01817	0.304482	0.205023
3.8917	1.02392	0.245059	0.207201
3.9	1.02373	0.254027	0.228584
3.9083	1.0475	0.330354	0.233742
3.9167	1.09082	0.30041	0.145638
3.925	1.08095	0.326245	0.122409
3.9333	1.08744	0.290021	0.0763107
3.9417	1.07901	0.25218	0.0760712
3.95	1.06994	0.262575	0.104884
3.9583	1.08495	0.260732	0.123441
3.9667	1.09152	0.273604	0.133815
3.975	1.13392	0.30977	0.134601
3.9833	1.1545	0.341528	0.159467
3.9917	1.13518	0.289545	0.186642
4	1.16726	0.297934	0.21627
4.0083	1.14328	0.272905	0.210385
4.0167	1.11473	0.247432	0.246597
4.025	1.10772	0.267325	0.221648
4.0333	1.0939	0.297935	0.17388
4.0417	1.07915	0.291505	0.175299
4.05	1.11384	0.282756	0.0931503
4.0583	1.16826	0.290085	0.125139
4.0667	1.1293	0.260962	0.162621
4.075	1.14562	0.30092	0.18054
4.0833	1.14609	0.341992	0.217668
4.0917	1.08712	0.38485	0.159071
4.1	1.08689	0.39003	0.175841
4.1083	1.14974	0.372321	0.159666
4.1167	1.1552	0.376964	0.221375
4.125	1.20235	0.334767	0.278314
4.1333	1.21843	0.281502	0.288126
4.1417	1.12331	0.305757	0.298289
4.15	1.11474	0.282664	0.265186
4.1583	1.07355	0.311966	0.231242
4.1667	1.08506	0.320203	0.222018
4.175	1.11051	0.267073	0.234787
4.1833	1.08716	0.261447	0.232259
4.1917	1.10229	0.240289	0.255679
4.2	1.10056	0.273018	0.252684
4.2083	1.10704	0.291504	0.222726
4.2167	1.14652	0.275999	0.20329
4.225	1.10238	0.235045	0.152032
4.2333	1.10668	0.205341	0.174265
4.2417	1.1272	0.183423	0.185867
4.25	1.09171	0.184077	0.229356
4.2583	1.15307	0.209227	0.257454
4.2667	1.16906	0.196545	0.210814
4.275	1.13313	0.219133	0.217416
4.2833	1.16299	0.237344	0.214796
4.2917	1.12874	0.256879	0.241217
4.3	1.14065	0.288927	0.271317
4.3083	1.15159	0.284995	0.311375
4.3167	1.13916	0.262547	0.283951
4.325	1.16556	0.264122	0.250015
4.3333	1.13803	0.271925	0.193861
4.3417	1.07306	0.262952	0.163803
4.35	1.03664	0.222169	0.173183
4.3583	1.05616	0.192622	0.191716
4.3667	1.05632	0.181854	0.233517
4.375	1.14745	0.171074	0.0842499
4.3833	1.18714	0.206551	0.0455002
4.3917	1.17692	0.200114	-0.0340195
4.4	1.19794	0.158272	-0.0518326
4.4083	1.13627	0.171751	0.0430099
4.4167	1.14419	0.161449	0.0490616
4.425	1.10474	0.21996	-0.018335
4.4333	1.07621	0.272546	-0.00428467
4.4417	1.13947	0.298804	0.0915695
4.45	1.17251	0.323763	0.109445
4.4583	1.20257	0.317393	0.261691
4.4667	1.24224	0.35625	0.272394
4.475	1.2612	0.345332	0.217979
4.4833	1.2285	0.372319	0.23687
4.4917	1.19639	0.363824	0.235847
4.5	1.13942	0.376761	0.165062
4.5083	1.11824	0.389452	0.0828522
4.5167	1.1226	0.376314	0.0475403
4.525	1.15322	0.344179	0.0313843
4.5333	1.18591	0.301485	0.0876343
4.5417	1.19139	0.322278	0.146843
4.55	1.1507	0.333377	0.18752
4.5583	1.13483	0.377071	0.207388
4.5667	1.17378	0.372931	0.189807
4.575	1.1939	0.339565	0.204941
4.5833	1.20422	0.296994	0.237379
4.5917	1.25179	0.264815	0.230475
4.6	1.21438	0.256836	0.280028
4.6083	1.20296	0.257826	0.291051
4.6167	1.23183	0.269963	0.24491
4.625	1.23371	0.274559	0.261015
4.6333	1.26391	0.264519	0.217531
4.6417	1.23795	0.247595	0.220706
4.65	1.24659	0.287567	0.208176
4.6583	1.2807	0.295386	0.156076
4.6667	1.2641	0.331561	0.188614
4.675	1.29568	0.350482	0.146333
4.6833	1.26034	0.330098	0.187875
4.6917	1.19753	0.32399	0.208369
4.7	1.19386	0.358778	0.147885
4.7083	1.19075	0.352185	0.215326
4.7167	1.21927	0.360422	0.142526
4.725	1.24012	0.349109	0.134065
4.7333	1.2224	0.305434	0.159369
4.7417	1.24232	0.319319	0.137978
4.75	1.24137	0.308022	0.211249
4.7583	1.23248	0.336864	0.164537
4.7667	1.27744	0.336531	0.235533
4.775	1.25209	0.333125	0.223001
4.7833	1.25796	0.320871	0.116354
4.7917	1.24363	0.275769	0.192967
4.8	1.19821	0.252734	0.123532
4.8083	1.14809	0.213377	0.128654
4.8167	1.13202	0.241386	0.207098
4.825	1.1125	0.272342	0.228522
4.8333	1.14525	0.282323	0.228595
4.8417	1.18116	0.313927	0.190054
4.85	1.18156	0.292241	0.16996
4.8583	1.23245	0.263249	0.16649
4.8667	1.2494	0.291418	0.182651
4.875	1.23895	0.270938	0.218245
4.8833	1.16733	0.275818	0.207256
4.8917	1.10612	0.311325	0.179764
4.9	1.06778	0.237338	0.201352
4.9083	1.05877	0.240048	0.244734
4.9167	1.15327	0.265628	0.270331
4.925	1.22212	0.29227	0.240897
4.9333	1.1796	0.349576	0.189775
4.9417	1.18193	0.352429	0.113881
4.95	1.16694	0.318011	0.0896332
4.9583	1.16432	0.305872	0.118791
4.9667	1.24867	0.269804	0.167401
4.975	1.29036	0.293742	0.150757
4.9833	1.3116	0.336682	0.198222
4.9917	1.3095	0.327843	0.0588669
5	1.10393	0.374002	0.0138687
5.0083	1.05189	0.405009	0.0325989
5.0167	1.10796	0.377631	0.0107803
5.025	1.14513	0.382254	0.176569
5.0333	1.30867	0.341702	0.254073
5.0417	1.34551	0.337831	0.307668
5.05	1.25697	0.357903	0.291533
5.0583	1.22395	0.376341	0.234753
5.0667	1.23919	0.396725	0.16657
5.075	1.24575	0.345726	0.0955185
5.0833	1.30736	0.290692	0.124503
5.0917	1.31992	0.298666	0.179025
5.1	1.32651	0.297194	0.193608
5.1083	1.38246	0.293124	0.19088
5.1167	1.36368	0.358235	0.212369
5.125	1.34463	0.33671	0.194781
5.1333	1.39993	0.347731	0.193666
5.1417	1.32899	0.366971	0.168407
5.15	1.32593	0.335547	0.106302
5.1583	1.36554	0.356432	0.0978531
5.1667	1.34813	0.304706	0.0919571
5.175	1.39493	0.310672	0.0380737
5.1833	1.37141	0.331779	0.0267609
5.1917	1.2969	0.321042	0.0219788
5.2	1.2968	0.366592	0.053186
5.2083	1.33614	0.379958	0.174915
5.2167	1.41826	0.372911	0.213092
5.225	1.49458	0.383839	0.22724
5.2333	1.46866	0.406577	0.231833
5.2417	1.4353	0.377295	0.258345
5.25	1.38571	0.373041	0.219954
5.2583	1.4019	0.348795	0.185883
5.2667	1.37274	0.322351	0.119125
5.275	1.20168	0.36183	0.0737137
5.2833	1.1547	0.337782	0.118953
5.2917	1.06077	0.329807	0.100839
5.3	1.00187	0.361235	0.160799
5.3083	1.15501	0.366516	0.0650284
5.3167	1.18925	0.4108	0.0722214
5.325	1.2416	0.421588	0.0865784
5.3333	1.34335	0.398895	0.0608871
5.3417	1.36663	0.352875	0.168063
5.35	1.41479	0.305664	0.138321
5.3583	1.33761	0.303976	0.123119
5.3667	1.38053	0.298547	0.133214
5.375	1.30816	0.349492	0.10997
5.3833	1.16343	0.396512	0.108958
5.3917	1.19621	0.406204	0.167722
5.4	1.11851	0.428836	0.154222
5.4083	1.15647	0.405931	0.180997
5.4167	1.2455	0.362279	0.203447
5.425	1.29287	0.365636	0.195074
5.4333	1.31511	0.355042	0.253415
5.4417	1.30933	0.316457	0.313864
5.45	1.31953	0.340741	0.345377
5.4583	1.35092	0.34917	0.335931
5.4667	1.33377	0.319481	0.270282
5.475	1.34105	0.338335	0.200594
5.4833	1.38997	0.348347	0.16373
5.4917	1.36469	0.323567	0.160382
5.5	1.41699	0.361288	0.221906
5.5083	1.45088	0.374204	0.271629
5.5167	1.4066	0.370578	0.27534
5.525	1.41262	0.394684	0.295894
5.5333	1.37063	0.354817	0.310953
5.5417	1.36252	0.360353	0.293515
5.55	1.37078	0.339778	0.258281
5.5583	1.40369	0.295775	0.184451
5.5667	1.42992	0.338359	-0.187277
5.575	1.43737	0.329723	-0.214519
5.5833	1.45294	0.36685	-0.190936
5.5917	1.33825	0.41777	-0.136963
5.6	1.28921	0.45798	0.194464
5.6083	1.25685	0.45387	0.189009
5.6167	1.27292	0.431836	0.226901
5.625	1.24903	0.41008	0.195395
5.6333	1.24	0.363644	0.135924
5.6417	1.25448	0.383809	0.113834
5.65	1.20542	0.406699	0.0838333
5.6583	1.30615	0.403259	0.145995
5.6667	1.38392	0.40385	0.183315
5.675	1.3918	0.367363	0.190486
5.6833	1.44275	0.275887	0.0986786
5.6917	1.40878	0.285878	0.0824844
5.7	1.39732	0.312965	0.0849014
5.7083	1.43891	0.318918	0.106786
5.7167	1.38881	0.366998	0.187228
5.725	1.42366	0.358244	0.173502
5.7333	1.43284	0.335461	0.158783
5.7417	1.39683	0.345322	0.161876
5.75	1.39162	0.365958	0.184534
5.7583	1.37064	0.35676	0.210339
5.7667	1.40939	0.342477	0.231836
5.775	1.44792	0.360582	0.245912
5.7833	1.46865	0.321529	0.214697
5.7917	1.50691	0.399669	0.220503
5.8	1.46303	0.4067	0.217847
5.8083	1.42317	0.412924	0.235548
5.8167	1.42739	0.440131	0.250041
5.825	1.37187	0.37627	0.212267
5.8333	1.3763	0.386287	0.155299
5.8417	1.41141	0.34713	0.104697
5.85	1.4133	0.384959	0.126506
5.8583	1.44535	0.356789	0.162508
5.8667	1.44811	0.32046	0.207263
5.875	1.41008	0.285242	0.264131
5.8833	1.44924	0.279005	0.271954
5.8917	1.45038	0.338382	0.270328
5.9	1.44734	0.353442	0.263104
5.9083	1.45367	0.396503	0.22379
5.9167	1.43296	0.39959	0.248732
5.925	1.42678	0.355032	0.250064
5.9333	1.41805	0.350014	0.30524
5.9417	1.48256	0.381236	0.327686
5.95	1.47341	0.359521	0.295724
5.9583	1.48507	0.354974	0.273595
5.9667	1.48117	0.382663	0.229129
5.975	1.39718	0.411082	0.208801
5.9833	1.39222	0.417554	0.194125
5.9917	1.43399	0.434856	0.186188
6	1.47113	0.422765	0.210732
6.0083	1.52867	0.387706	0.182359
6.0167	1.58243	0.370827	0.180272
6.025	1.58441	0.369138	0.163129
6.0333	1.52534	0.398961	0.15641
6.0417	1.52916	0.434457	0.190474
6.05	1.52333	0.464496	0.103761
6.0583	1.54431	0.469641	0.0589584
6.0667	1.59811	0.443137	0.0867081
6.075	1.60269	0.374834	0.103058
6.0833	1.56313	0.375363	0.191676
6.0917	1.55829	0.392128	0.237135
6.1	1.58218	0.376057	0.151222
6.1083	1.56214	0.420966	0.142233
6.1167	1.59115	0.389606	0.132082
6.125	1.57994	0.367418	0.150688
6.1333	1.55332	0.391211	0.185344
6.1417	1.53626	0.350974	0.188072
6.15	1.49289	0.373651	0.181326
6.1583	1.49239	0.374084	0.113255
6.1667	1.45286	0.382512	0.0920807
6.175	1.49783	0.449426	0.0605072
6.1833	1.5554	0.475078	0.0363449
6.1917	1.54106	0.486369	0.102275
6.2	1.60631	0.465451	0.0596649
6.2083	1.55813	0.422246	0.0463608
6.2167	1.57833	0.35573	0.0836426
6.225	1.58479	0.366281	-0.0189575
6.2333	1.52964	0.354976	0.0432343
6.2417	1.5228	0.352757	0.109714
6.25	1.49155	0.42991	0.118947
6.2583	1.47072	0.45078	0.251854
6.2667	1.51635	0.507478	0.28743
6.275	1.55831	0.537823	0.209993
6.2833	1.54173	0.515468	0.197977
6.2917	1.60157	0.4724	0.151765
6.3	1.57438	0.424693	0.108424
6.3083	1.5645	0.419606	0.10529
6.3167	1.56538	0.398714	0.122717
6.325	1.53112	0.411786	0.121983
6.3333	1.57032	0.405783	0.154697
6.3417	1.56938	0.390005	0.201425
6.35	1.58925	0.366399	0.215622
6.3583	1.60567	0.327693	0.23421
6.3667	1.57249	0.359271	0.253674
6.375	1.60229	0.34539	0.268256
6.3833	1.61922	0.340218	0.26525
6.3917	1.54223	0.397954	0.277444
6.4	1.51668	0.435526	0.265524
6.4083	1.48469	0.482053	0.241969
6.4167	1.45919	0.507423	0.213603
6.425	1.51251	0.482082	0.193971
6.4333	1.55838	0.426279	0.19666
6.4417	1.59564	0.385651	0.225504
6.45	1.5871	0.426196	0.24621
6.4583	1.55738	0.430432	0.262187
6.4667	1.53345	0.458449	0.229805
6.475	1.46115	0.486032	0.217093
6.4833	1.4637	0.461421	0.211942
6.4917	1.50181	0.454013	0.224536
6.5	1.53987	0.459976	0.293019
6.5083	1.56999	0.412979	0.326395
6.5167	1.63187	0.417662	0.349799
6.525	1.6937	0.406067	0.327199
6.5333	1.67637	0.354933	0.265302
6.5417	1.7269	0.392839	0.207623
6.55	1.70994	0.376405	0.09823
6.5583	1.65683	0.389894	0.0923401
6.5667	1.64979	0.40574	0.137056
6.575	1.61121	0.370892	0.195798
6.5833	1.56204	0.32596	0.2789
6.5917	1.55116	0.330284	0.28761
6.6	1.58217	0.355307	0.248241
6.6083	1.47299	0.366937	0.235596
6.6167	1.47114	0.422614	0.236293
6.625	1.46464	0.418202	0.28362
6.6333	1.46892	0.411314	0.285355
6.6417	1.65206	0.381303	0.285857
6.65	1.71437	0.380435	0.321519
6.6583	1.76487	0.409778	0.288521
6.6667	1.74039	0.421289	0.356789
6.675	1.64905	0.475928	0.341864
6.6833	1.57126	0.466351	0.330354
6.6917	1.51831	0.440509	0.312903
6.7	1.50478	0.439919	0.250827
6.7083	1.56013	0.483986	0.23363
6.7167	1.56313	0.487711	0.184349
6.725	1.58244	0.474336	0.2045
6.7333	1.60621	0.418571	0.173335
6.7417	1.57499	0.37101	0.202356
6.75	1.60501	0.378128	0.251469
6.7583	1.58788	0.373642	0.151933
6.7667	1.62456	0.399371	0.156967
6.775	1.61007	0.39343	0.148109
6.7833	1.63042	0.390613	0.135883
6.7917	1.66861	0.429546	0.222678
6.8	1.68588	0.481389	0.223463
6.8083	1.72152	0.470975	0.231386
6.8167	1.70111	0.446083	0.19231
6.825	1.70629	0.411089	0.185837
6.8333	1.68841	0.365431	0.182188
6.8417	1.71505	0.381363	0.164435
6.85	1.72134	0.455687	0.191765
6.8583	1.73651	0.448744	0.213771
6.8667	1.70934	0.459493	0.212926
6.875	1.69367	0.47274	0.211749
6.8833	1.74735	0.447073	0.208699
6.8917	1.73823	0.494006	0.207602
6.9	1.75081	0.475905	0.250232
6.9083	1.74349	0.469955	0.275244
6.9167	1.62201	0.445287	0.27428
6.925	1.61894	0.377724	0.264543
6.9333	1.607	0.405597	0.234001
6.9417	1.66559	0.390477	0.221304
6.95	1.79061	0.380965	0.220604
6.9583	1.79523	0.43015	0.223904
6.9667	1.80977	0.468668	0.261472
6.975	1.70815	0.482361	0.257693
6.9833	1.67866	0.504253	0.223868
6.9917	1.67959	0.53501	0.215344
7	1.64207	0.471838	0.196024
7.0083	1.67761	0.45439	0.222124
7.0167	1.67482	0.416245	0.287709
7.025	1.65052	0.382976	0.311758
7.0333	1.67212	0.43904	0.362259
7.0417	1.6973	0.500871	0.373517
7.05	1.74768	0.525415	0.312279
7.0583	1.7545	0.531018	0.333186
7.0667	1.75476	0.498837	0.296382
7.075	1.74404	0.441698	0.240598
7.0833	1.72568	0.467021	0.259483
7.0917	1.73013	0.498833	0.192722
7.1	1.72471	0.493167	0.141331
7.1083	1.72405	0.504878	0.117429
7.1167	1.70355	0.494516	0.152075
7.125	1.68383	0.438039	0.0805115
7.1333	1.64276	0.428743	0.0930481
7.1417	1.59451	0.39209	0.0562637
7.15	1.58076	0.409964	0.0193619
7.1583	1.64836	0.463371	0.113541
7.1667	1.72473	0.491339	0.108824
7.175	1.77155	0.520734	0.201096
7.1833	1.75084	0.487869	0.236862
7.1917	1.73152	0.474031	0.239915
7.2	1.74434	0.442493	0.268561
7.2083	1.7855	0.441606	0.263191
7.2167	1.83307	0.468829	0.233153
7.225	1.83528	0.443065	0.193198
7.2333	1.83194	0.456467	0.183099
7.2417	1.78777	0.471748	0.138477
7.25	1.77318	0.440936	0.125475
7.2583	1.75659	0.439494	0.187209
7.2667	1.68437	0.420746	0.208812
7.275	1.72183	0.418253	0.241991
7.2833	1.71528	0.385506	0.302657
7.2917	1.70433	0.3886	0.289842
7.3	1.75865	0.378629	0.28313
7.3083	1.73883	0.396312	0.283168
7.3167	1.73699	0.437302	0.241475
7.325	1.74765	0.439977	0.284183
7.3333	1.79694	0.446256	0.280428
7.3417	1.82368	0.442648	0.241101
7.35	1.85024	0.472893	0.225412
7.3583	1.88064	0.485323	0.158873
7.3667	1.85776	0.500293	0.174429
7.375	1.90152	0.478764	0.205507
7.3833	1.91782	0.462749	0.240329
7.3917	1.92033	0.455205	0.256061
7.4	1.89428	0.477257	0.194254
7.4083	1.79233	0.47484	0.147137
7.4167	1.75174	0.456067	0.129308
7.425	1.68624	0.440768	0.152371
7.4333	1.64347	0.419904	0.199397
7.4417	1.67256	0.412407	0.200781
7.45	1.63499	0.446071	0.142761
7.4583	1.66107	0.508261	0.1505
7.4667	1.70318	0.532288	0.163188
7.475	1.73832	0.530626	0.210051
7.4833	1.81226	0.48996	0.198831
7.4917	1.79268	0.462546	0.148091
7.5	1.81823	0.45435	0.163968
7.5083	1.81029	0.512479	0.127824
7.5167	1.80871	0.536514	0.177283
7.525	1.86247	0.516863	0.189694
7.5333	1.81211	0.45164	0.171518
7.5417	1.76643	0.372282	0.215727
7.55	1.76777	0.395801	0.283313
7.5583	1.73107	0.38488	0.328206
7.5667	1.70235	0.426152	0.24035
7.575	1.70716	0.484421	0.230453
7.5833	1.69069	0.476181	0.19296
7.5917	1.70123	0.482526	0.187816
7.6	1.76546	0.528854	0.277377
7.6083	1.80375	0.51965	0.251083
7.6167	1.80537	0.484747	0.255377
7.625	1.81835	0.490408	0.211926
7.6333	1.80499	0.452325	0.188493
7.6417	1.79611	0.425336	0.190286
7.65	1.69372	0.462387	0.161269
7.6583	1.66025	0.49942	0.17545
7.6667	1.68741	0.501436	0.190376
7.675	1.65828	0.534927	0.203113
7.6833	1.76214	0.533682	0.220966
7.6917	1.76786	0.523134	0.149649
7.7	1.75519	0.556276	0.163406
7.7083	1.82186	0.545474	0.211179
7.7167	1.85882	0.50864	0.21553
7.725	1.89884	0.426039	0.245744
7.7333	1.90133	0.338454	0.20132
7.7417	1.81712	0.352086	0.14841
7.75	1.76495	0.342484	0.0903793
7.7583	1.77714	0.394519	0.117377
7.7667	1.81802	0.433182	0.148532
7.775	1.96299	0.391808	0.198428
7.7833	1.98482	0.434126	0.208357
7.7917	1.9978	0.44155	0.177277
7.8	1.9607	0.443315	0.172675
7.8083	1.88381	0.457697	0.204633
7.8167	1.89316	0.454739	0.298027
7.825	1.90336	0.463521	0.307634
7.8333	1.94175	0.476357	0.287727
7.8417	1.91677	0.500467	0.203824
7.85	1.93752	0.493504	0.0898224
7.8583	1.91504	0.498311	0.154771
7.8667	1.90574	0.532875	0.154436
7.875	1.92585	0.518604	0.190384
7.8833	1.84877	0.549933	0.239255
7.8917	1.80194	0.558302	0.19976
7.9	1.80846	0.531772	0.225406
7.9083	1.76087	0.517979	0.251631
7.9167	1.85629	0.502083	0.285905
7.925	1.92182	0.481737	0.205319
7.9333	1.92483	0.4644	-0.0374252
7.9417	1.9393	0.471455	-0.0833023
7.95	1.89618	0.44807	-0.114656
7.9583	1.85544	0.394801	0.00529022
7.9667	1.77033	0.391783	0.2547
7.975	1.81251	0.406555	0.286134
7.9833	1.86395	0.430014	0.234451
7.9917	1.92353	0.448816	0.167673
8	1.97132	0.523676	0.169542
8.0083	1.96777	0.518871	0.17466
8.0167	1.94079	0.489015	0.253098
8.025	1.90098	0.478558	0.284079
8.0333	1.90374	0.430029	0.298665
8.0417	1.88689	0.407462	0.322752
8.05	1.8774	0.42823	0.303134
8.0583	1.85257	0.483003	0.290851
8.0667	1.93125	0.518106	0.289284
8.075	1.97395	0.564435	0.255008
8.0833	2.01455	0.604561	0.250774
8.0917	2.00607	0.664566	0.279549
8.1	1.96606	0.639807	0.178188
8.1083	1.98558	0.610704	0.146173
8.1167	1.93815	0.56918	0.17464
8.125	1.97639	0.541364	0.20733
8.1333	1.94302	0.55535	0.292242
8.1417	1.88302	0.583806	0.307172
8.15	1.90736	0.609709	0.321562
8.1583	1.82739	0.615085	0.273955
8.1667	1.79967	0.652902	0.293094
8.175	1.8061	0.646484	0.332745
8.1833	1.80074	0.617516	0.220386
8.1917	1.88734	0.59597	0.180267
8.2	1.96316	0.50804	0.197054
8.2083	1.98644	0.47016	0.150516
8.2167	1.94303	0.465451	0.281973
8.225	1.90827	0.460861	0.323721
8.2333	1.85044	0.475824	0.274489
8.2417	1.79209	0.530174	0.317247
8.25	1.78231	0.544928	0.278841
8.2583	1.77877	0.53488	0.360703
8.2667	1.79305	0.562668	0.372589
8.275	1.83098	0.552786	0.351587
8.2833	1.82924	0.514774	0.338049
8.2917	1.89529	0.523579	0.265417
8.3	1.83573	0.50058	0.303868
8.3083	1.82709	0.488005	0.326961
8.3167	1.86758	0.502147	0.339153
8.325	1.74455	0.444513	0.321498
8.3333	1.83415	0.441171	0.261353
8.3417	1.91694	0.404753	0.241122
8.35	1.90157	0.419089	0.277068
8.3583	2.00108	0.449979	0.291008
8.3667	1.97603	0.478995	0.290164
8.375	1.80635	0.510001	0.285335
8.3833	1.77487	0.535011	0.253021
8.3917	1.71374	0.585385	0.241217
8.4	1.7457	0.583031	0.262187
8.4083	1.81005	0.621614	0.250824
8.4167	1.81296	0.593611	0.22804
8.425	1.85234	0.523195	0.256659
8.4333	1.75812	0.538028	0.24725
8.4417	1.81512	0.529079	0.239571
8.45	1.87671	0.543816	0.322524
8.4583	1.89627	0.607462	0.352081
8.4667	1.99177	0.570834	0.35079
8.475	2.00054	0.501538	0.361086
8.4833	2.01429	0.501924	0.310681
8.4917	2.01182	0.451158	0.22997
8.5	2.0635	0.457524	0.198894
8.5083	2.01792	0.49194	0.205247
8.5167	2.0136	0.472273	0.187735
8.525	2.06597	0.509702	0.249789
8.5333	2.03155	0.535893	0.291299
8.5417	2.06572	0.53911	0.27012
8.55	2.05769	0.579289	0.297519
8.5583	2.00586	0.568951	0.312224
8.5667	1.97869	0.567732	0.313742
8.575	2.01996	0.563013	0.279506
8.5833	2.02953	0.554077	0.254622
8.5917	2.05065	0.54743	0.209781
8.6	2.08993	0.497272	0.220134
8.6083	2.03017	0.507898	0.308386
8.6167	2.04885	0.478484	0.319405
8.625	2.03759	0.495815	0.0259369
8.6333	1.92616	0.522646	-0.0459061
8.6417	1.97729	0.529697	-0.0777084
8.65	1.95965	0.527696	-0.101173
8.6583	1.98268	0.537845	0.228302
8.6667	2.076	0.545944	0.262912
8.675	2.07574	0.565782	0.248869
8.6833	2.05163	0.603722	0.27823
8.6917	2.00531	0.597536	0.260588
8.7	2.00813	0.622311	0.286905
8.7083	1.98794	0.611241	0.254666
8.7167	2.01067	0.571236	0.207788
8.725	2.06422	0.55441	0.157524
8.7333	2.04187	0.519914	0.166887
8.7417	2.03671	0.498308	0.239941
8.75	2.00903	0.507428	0.240051
8.7583	1.99928	0.49593	0.275546
8.7667	2.01723	0.514273	0.218988
8.775	2.01458	0.527443	0.219936
8.7833	2.0524	0.537639	0.276091
8.7917	2.06317	0.546971	0.298976
8.8	2.08679	0.549641	0.340088
8.8083	2.12457	0.568135	0.34519
8.8167	2.1576	0.562897	0.347295
8.825	2.17464	0.542281	0.367706
8.8333	2.16389	0.520596	0.388551
8.8417	2.16803	0.514392	0.3729
8.85	2.14146	0.481021	0.382126
8.8583	2.09578	0.525407	0.354349
8.8667	2.10666	0.519266	0.379231
8.875	2.10948	0.517603	0.390363
8.8833	2.0767	0.54913	0.388818
8.8917	2.0976	0.497427	0.386287
8.9	2.10144	0.540163	0.364534
8.9083	2.11561	0.529079	0.321825
8.9167	2.17748	0.501555	0.271663
8.925	2.1543	0.52496	0.231737
8.9333	2.12485	0.515076	0.198187
8.9417	2.05433	0.523238	0.177072
8.95	2.02681	0.542413	0.130681
8.9583	2.06852	0.534395	0.163882
8.9667	2.06883	0.508537	0.171861
8.975	2.10701	0.475012	0.202055
8.9833	2.12118	0.480354	0.244743
8.9917	2.11013	0.515617	0.212868
9	2.00085	0.506937	0.209158
9.0083	1.99608	0.39921	0.202866
9.0167	1.90434	0.40201	0.226134
9.025	1.79108	0.372197	0.277066
9.0333	1.93364	0.414273	0.202315
9.0417	1.9648	0.548354	0.177162
9.05	2.06914	0.591303	0.129358
9.0583	2.16692	0.602737	0.0959671
9.0667	2.13537	0.568335	0.181224
9.075	2.12083	0.55755	0.193391
9.0833	2.08054	0.52738	0.251248
9.0917	2.07068	0.546217	0.279825
9.1	2.04048	0.572258	0.308264
9.1083	1.91136	0.55619	0.22932
9.1167	1.82571	0.552036	0.200987
9.125	1.84293	0.565392	0.1728
9.1333	1.87399	0.586226	0.146863
9.1417	2.00128	0.630566	0.129697
9.15	2.09955	0.631573	0.105348
9.1583	2.10025	0.582521	0.0979187
9.1667	2.08074	0.522385	0.0333084
9.175	2.05166	0.518005	0.156119
9.1833	2.04433	0.492461	0.1505
9.1917	2.08015	0.540947	0.163774
9.2	2.16217	0.571056	0.251567
9.2083	2.20182	0.539729	0.246101
9.2167	2.16462	0.557697	0.258099
9.225	2.12944	0.578494	0.256125
9.2333	2.11264	0.609801	0.246019
9.2417	2.10795	0.614743	0.267053
9.25	2.13775	0.61537	0.304684
9.2583	2.19587	0.58954	0.320717
9.2667	2.2097	0.610556	0.318881
9.275	2.18611	0.650034	0.338577
9.2833	2.22361	0.665271	0.354346
9.2917	2.15097	0.669739	0.364711
9.3	2.10215	0.623709	0.310988
9.3083	2.11373	0.598064	0.285956
9.3167	2.11432	0.604901	0.301454
9.325	2.17524	0.595216	0.296555
9.3333	2.15927	0.589769	0.337366
9.3417	2.14567	0.587125	0.340465
9.35	2.14827	0.600342	0.285631
9.3583	2.10976	0.581206	0.210324
9.3667	2.13272	0.582434	0.178006
9.375	2.18133	0.593903	0.134323
9.3833	2.22499	0.589996	0.164749
9.3917	2.24635	0.617363	0.216296
9.4	2.22193	0.664276	0.254927
9.4083	2.20667	0.684308	0.297513
9.4167	2.20155	0.665898	0.271696
9.425	2.20949	0.624016	0.349492
9.4333	2.27955	0.522757	0.34631
9.4417	2.28143	0.445892	0.342311
9.45	2.24735	0.431384	0.332983
9.4583	2.22509	0.495644	0.2677
9.4667	2.23545	0.611363	0.273853
9.475	2.20515	0.676942	0.247168
9.4833	2.2122	0.699167	0.287222
9.4917	2.19305	0.686909	0.310416
9.5	2.14242	0.604613	0.24957
9.5083	2.18615	0.585367	0.252138
9.5167	2.17852	0.552257	0.248015
9.525	2.20777	0.503403	0.215878
9.5333	2.19567	0.54252	0.23757
9.5417	2.20296	0.530749	0.25472
9.55	2.24112	0.569299	0.245676
9.5583	2.22166	0.569517	0.190619
9.5667	2.24907	0.576541	0.212469
9.575	2.18134	0.59765	0.246538
9.5833	2.03476	0.603574	0.250565
9.5917	2.00731	0.644171	0.268938
9.6	1.96694	0.643898	0.287859
9.6083	2.00882	0.628531	0.251526
9.6167	2.13418	0.602199	0.207967
9.625	2.22005	0.648154	0.230347
9.6333	2.24101	0.628787	0.234097
9.6417	2.28158	0.648056	0.289088
9.65	2.26509	0.655333	0.342128
9.6583	2.253	0.611826	0.407996
9.6667	2.19955	0.599109	0.375995
9.675	2.17585	0.589467	0.32547
9.6833	2.18783	0.616319	0.297292
9.6917	2.18669	0.611226	0.240158
9.7	2.22859	0.608699	0.260768
9.7083	2.23557	0.611241	0.258591
9.7167	2.24845	0.585556	0.269771
9.725	2.26747	0.591421	0.251897
9.7333	2.31013	0.649908	0.246904
9.7417	2.30021	0.685089	0.278427
9.75	2.29658	0.700613	0.268588
9.7583	2.25231	0.714722	0.303093
9.7667	2.28203	0.662112	0.325653
9.775	2.22614	0.639819	0.330412
9.7833	2.20885	0.633434	0.37818
9.7917	2.23147	0.604413	0.428368
9.8	2.16699	0.649419	0.405568
9.8083	2.19725	0.663664	0.336067
9.8167	2.09914	0.697783	0.308226
9.825	2.01986	0.714673	0.264441
9.8333	2.05441	0.716986	0.25771
9.8417	2.08228	0.691704	0.302103
9.85	2.15629	0.648102	0.292641
9.8583	2.23338	0.667874	0.312155
9.8667	2.23323	0.675183	0.328183
9.875	2.20687	0.669489	0.241997
9.8833	2.19494	0.661804	0.195184
9.8917	2.18106	0.642761	0.172507
9.9	2.13775	0.602788	0.204532
9.9083	2.16898	0.594539	0.248479
9.9167	2.22008	0.638799	0.310623
9.925	2.24897	0.635852	0.324268
9.9333	2.3183	0.61879	0.285629
9.9417	2.28515	0.610452	0.326552
9.95	2.25638	0.571738	0.361078
9.9583	2.18896	0.562463	0.410402
9.9667	2.14726	0.600882	0.409312
9.975	2.11188	0.619124	0.410304
9.9833	2.09606	0.624426	0.367393
9.9917	2.14864	0.644702	0.30206
10	2.1628	0.607138	0.330258
10.0083	2.206	0.617596	0.343025
10.0167	2.2229	0.630322	0.28083
10.025	2.24439	0.652225	0.252281
10.0333	2.25038	0.673451	0.228233
10.0417	2.25707	0.670483	0.227696
10.05	2.28167	0.634909	0.282904
10.0583	2.24415	0.584575	0.309695
10.0667	2.27368	0.613329	0.326543
10.075	2.32897	0.589624	0.295454
10.0833	2.31348	0.621416	0.303215
10.0917	2.34705	0.616113	0.245197
10.1	2.32952	0.596164	0.228001
10.1083	2.2554	0.612076	0.235614
10.1167	2.25387	0.567664	0.225049
10.125	2.21239	0.619893	0.191399
10.1333	2.24548	0.588861	0.172946
10.1417	2.23477	0.614694	0.205943
10.15	2.16071	0.628369	0.150826
10.1583	2.12596	0.60836	0.26418
10.1667	2.03096	0.643723	0.250017
10.175	2.02532	0.658723	0.212485
10.1833	1.95303	0.724596	0.307574
10.1917	1.95455	0.744907	0.285863
10.2	1.96502	0.756891	0.368611
10.2083	2.02154	0.743845	0.36015
10.2167	2.1765	0.73528	0.29371
10.225	2.2414	0.721342	0.284933
10.2333	2.29026	0.700642	0.256239
10.2417	2.32072	0.718282	0.21722
10.25	2.35358	0.707478	0.239287
10.2583	2.3585	0.657704	0.252533
10.2667	2.34478	0.688144	0.222552
10.275	2.32812	0.691547	0.256694
10.2833	2.34583	0.684769	0.28233
10.2917	2.37292	0.729413	0.311896
10.3	2.39138	0.685429	0.3283
10.3083	2.4126	0.678934	0.352361
10.3167	2.40406	0.674721	0.351459
10.325	2.38292	0.706363	0.311938
10.3333	2.36021	0.737347	0.332346
10.3417	2.33179	0.70618	0.322452
10.35	2.33676	0.694603	0.316307
10.3583	2.37379	0.619222	0.279658
10.3667	2.39649	0.571011	0.240785
10.375	2.41385	0.574719	0.243214
10.3833	2.41516	0.598138	0.248561
10.3917	2.3656	0.598872	0.29493
10.4	2.36726	0.624669	0.263773
10.4083	2.36579	0.582812	0.323886
10.4167	2.34825	0.570253	0.347307
10.425	2.38989	0.624623	0.314749
10.4333	2.3723	0.653999	0.293491
10.4417	2.40782	0.747	0.229269
10.45	2.39662	0.748605	0.151208
10.4583	2.39246	0.695052	0.192818
10.4667	2.38674	0.689415	0.277933
10.475	2.30199	0.641676	0.314078
10.4833	2.28294	0.644901	0.343199
10.4917	2.27958	0.690953	0.283702
10.5	2.31116	0.61254	0.234143
10.5083	2.35467	0.602243	0.212517
10.5167	2.40118	0.607947	0.184218
10.525	2.33221	0.585391	0.243929
10.5333	2.311	0.646405	0.303754
10.5417	2.33918	0.689558	0.282617
10.55	2.27067	0.657094	0.310652
10.5583	2.27468	0.634703	0.319115
10.5667	2.26278	0.633112	0.292036
10.575	2.31742	0.608701	0.322615
10.5833	2.38537	0.655199	0.313477
10.5917	2.42056	0.642671	0.286758
10.6	2.42815	0.609967	0.293385
10.6083	2.35515	0.614168	0.273952
10.6167	2.35137	0.580244	0.304932
10.625	2.41578	0.620549	0.309352
10.6333	2.43041	0.654158	0.323892
10.6417	2.38857	0.675359	0.365193
10.65	2.39416	0.698587	0.369099
10.6583	2.32307	0.655939	0.38101
10.6667	2.32849	0.657663	0.405196
10.675	2.38223	0.604607	0.378603
10.6833	2.37507	0.590013	0.393202
10.6917	2.42341	0.642645	0.409581
10.7	2.44251	0.61628	0.41324
10.7083	2.40599	0.658192	0.41431
10.7167	2.38306	0.680676	0.403386
10.725	2.35396	0.718106	0.400044
10.7333	2.30386	0.755257	0.38378
10.7417	2.31033	0.766341	0.389577
10.75	2.32647	0.754532	0.374831
10.7583	2.28697	0.706923	0.384798
10.7667	2.30296	0.696286	0.366957
10.775	2.38353	0.693996	0.39072
10.7833	2.41328	0.713228	0.374406
10.7917	2.46335	0.734355	0.291287
10.8	2.42659	0.687405	0.297917
10.8083	2.35936	0.663632	0.249837
10.8167	2.2632	0.686499	0.19368
10.825	2.15823	0.657866	0.18994
10.8333	2.21266	0.697972	0.170473
10.8417	2.19265	0.728867	0.224918
10.85	2.24298	0.709523	0.250194
10.8583	2.26119	0.705774	0.312688
10.8667	2.20561	0.664664	0.348035
10.875	2.21316	0.629634	0.264963
10.8833	2.23994	0.612559	0.336897
10.8917	2.31749	0.652956	0.338364
10.9	2.43428	0.714049	0.344228
10.9083	2.48917	0.722623	0.421915
10.9167	2.48282	0.712582	0.401361
10.925	2.49253	0.691332	0.424615
10.9333	2.48663	0.662061	0.392616
10.9417	2.46147	0.676904	0.361304
10.95	2.49139	0.682944	0.36143
10.9583	2.47535	0.723991	0.376463
10.9667	2.46628	0.736575	0.390897
10.975	2.44709	0.73774	0.422507
10.9833	2.43385	0.776369	0.382947
10.9917	2.45426	0.776941	0.36118
11	2.37311	0.786124	0.352176
11.0083	2.41758	0.761824	0.325809
11.0167	2.41744	0.728107	0.403966
11.025	2.38693	0.722755	0.391833
11.0333	2.43322	0.730852	0.389496
11.0417	2.34984	0.725429	0.425101
11.05	2.31465	0.711311	0.409277
11.0583	2.35968	0.668652	0.438716
11.0667	2.29774	0.646466	0.470064
11.075	2.31228	0.671675	0.42005
11.0833	2.39117	0.680959	0.398117
11.0917	2.39691	0.67451	0.367923
11.1	2.43815	0.696785	0.331059
11.1083	2.51537	0.652386	0.364751
11.1167	2.46677	0.66895	0.372009
11.125	2.41451	0.719507	0.33299
11.1333	2.3931	0.729958	0.325574
11.1417	2.35482	0.794386	0.304114
11.15	2.35274	0.791028	0.25851
11.1583	2.35601	0.791521	0.292487
11.1667	2.35311	0.818723	0.336658
11.175	2.31029	0.793269	0.369289
11.1833	2.35291	0.798689	0.382144
11.1917	2.37453	0.810039	0.370279
11.2	2.43097	0.745952	0.340074
11.2083	2.47527	0.713832	0.296671
11.2167	2.41676	0.735143	0.360461
11.225	2.44131	0.680054	0.347691
11.2333	2.47961	0.716112	0.327573
11.2417	2.47885	0.749223	0.322107
11.25	2.44325	0.683299	0.324295
11.2583	2.3963	0.688002	0.378072
11.2667	2.28539	0.697659	0.400912
11.275	2.24624	0.736263	0.429305
11.2833	2.32225	0.747464	0.403311
11.2917	2.32054	0.790211	0.370416
11.3	2.35605	0.771757	0.384697
11.3083	2.38182	0.750322	0.376616
11.3167	2.34799	0.769376	0.391858
11.325	2.37165	0.720627	0.387338
11.3333	2.40446	0.717206	0.367822
11.3417	2.38568	0.734259	0.36916
11.35	2.36675	0.742207	0.365947
11.3583	2.35925	0.775609	0.416336
11.3667	2.3378	0.786642	0.433539
11.375	2.38	0.759384	0.423056
11.3833	2.40919	0.74207	0.364737
11.3917	2.43564	0.742813	0.332565
11.4	2.4782	0.773737	0.320665
11.4083	2.49765	0.791434	0.321527
11.4167	2.49266	0.8036	0.329086
11.425	2.47533	0.815164	0.308113
11.4333	2.42721	0.787454	0.304755
11.4417	2.39619	0.741159	0.329347
11.45	2.39637	0.673715	0.381793
11.4583	2.41328	0.60343	0.4215
11.4667	2.43188	0.573857	0.420822
11.475	2.46282	0.625389	0.351352
11.4833	2.50245	0.681386	0.327657
11.4917	2.50101	0.742325	0.293443
11.5	2.56256	0.732661	0.267801
11.5083	2.5793	0.74682	0.283563
11.5167	2.55701	0.805489	0.322606
11.525	2.57352	0.795987	0.364117
11.5333	2.54995	0.868666	0.380678
11.5417	2.52471	0.830878	0.429204
11.55	2.5675	0.79472	0.386577
11.5583	2.56675	0.770139	0.364809
11.5667	2.5187	0.733409	0.389391
11.575	2.52919	0.723511	0.373653
11.5833	2.49943	0.731975	0.383174
11.5917	2.48861	0.710799	0.394044
11.6	2.54933	0.713367	0.389445
11.6083	2.51662	0.735622	0.369423
11.6167	2.50014	0.701244	0.386926
11.625	2.50331	0.783621	0.38476
11.6333	2.46437	0.775461	0.387053
11.6417	2.50199	0.743158	0.431921
11.65	2.47767	0.752483	0.421411
11.6583	2.49099	0.723071	0.389946
11.6667	2.48887	0.743796	0.394481
11.675	2.45871	0.739577	0.36228
11.6833	2.50564	0.764023	0.314607
11.6917	2.50471	0.722099	0.357188
11.7	2.51378	0.688132	0.341968
11.7083	2.56201	0.68985	0.36898
11.7167	2.5959	0.652734	0.38555
11.725	2.62326	0.63138	0.366635
11.7333	2.53052	0.612555	0.353127
11.7417	2.42578	0.638567	0.35468
11.75	2.31318	0.670351	0.376892
11.7583	2.2746	0.707468	0.410445
11.7667	2.38778	0.757957	0.429527
11.775	2.44891	0.745908	0.396237
11.7833	2.51855	0.753944	0.396144
11.7917	2.47206	0.769089	0.36349
11.8	2.44825	0.760001	0.341902
11.8083	2.49671	0.794315	0.376482
11.8167	2.45888	0.795454	0.402673
11.825	2.50761	0.791205	0.396968
11.8333	2.47733	0.793991	0.398068
11.8417	2.44634	0.762997	0.411496
11.85	2.49528	0.745113	0.399089
11.8583	2.48195	0.757152	0.434993
11.8667	2.50785	0.754964	0.456468
11.875	2.54297	0.744978	0.448825
11.8833	2.54198	0.720094	0.417271
11.8917	2.56954	0.757083	0.39075
11.9	2.53118	0.774063	0.408791
11.9083	2.49332	0.792067	0.376044
11.9167	2.46519	0.829933	0.346423
11.925	2.42769	0.776712	0.316519
11.9333	2.43331	0.765735	0.262361
11.9417	2.43136	0.775693	0.251494
11.95	2.47508	0.775499	0.316833
11.9583	2.48674	0.774092	0.341895
11.9667	2.5307	0.774539	0.296719
11.975	2.53896	0.816084	0.320866
11.9833	2.4806	0.817451	0.256126
11.9917	2.47328	0.811572	0.213641
12	2.43845	0.839783	0.28555
12.0083	2.44177	0.777492	0.222838
12.0167	2.45501	0.765277	0.291345
12.025	2.45246	0.815573	0.347762
12.0333	2.52682	0.779202	0.346005
12.0417	2.53135	0.779004	0.402046
12.05	2.51569	0.817027	0.322437
12.0583	2.51856	0.814693	0.305808
12.0667	2.48723	0.815114	0.309038
12.075	2.45051	0.814546	0.306467
12.0833	2.48918	0.794283	0.358052
12.0917	2.51897	0.755878	0.386841
12.1	2.51802	0.728102	0.384828
12.1083	2.56251	0.733115	0.413206
12.1167	2.55767	0.718509	0.421107
12.125	2.54458	0.674863	0.370227
12.1333	2.53351	0.677037	0.322055
12.1417	2.50302	0.690562	0.345921
12.15	2.48376	0.697226	0.371425
12.1583	2.44827	0.739705	0.387796
12.1667	2.46244	0.773904	0.429141
12.175	2.46199	0.81217	0.394951
12.1833	2.38297	0.794585	0.42025
12.1917	2.43366	0.804977	0.342102
12.2	2.48053	0.800336	0.34409
12.2083	2.46365	0.792583	0.305949
12.2167	2.51512	0.849666	0.212749
12.225	2.52402	0.840892	0.314001
12.2333	2.43181	0.802188	0.303299
12.2417	2.46755	0.763501	0.342661
12.25	2.54725	0.745157	0.414914
12.2583	2.55833	0.770325	0.313509
12.2667	2.64275	0.824399	0.359172
12.275	2.61236	0.830708	0.333257
12.2833	2.58034	0.80159	0.297098
12.2917	2.55584	0.781738	0.412819
12.3	2.4913	0.777087	0.345149
12.3083	2.5247	0.787852	0.318077
12.3167	2.46899	0.801324	0.246149
12.325	2.44043	0.821234	0.219981
12.3333	2.4905	0.8099	0.255992
12.3417	2.49848	0.766312	0.310295
12.35	2.55199	0.758197	0.388031
12.3583	2.59236	0.765878	0.383812
12.3667	2.58617	0.760526	0.391862
12.375	2.59405	0.782262	0.412801
12.3833	2.60781	0.809148	0.423689
12.3917	2.51457	0.809946	0.456577
12.4	2.38898	0.828227	0.458406
12.4083	2.33137	0.814204	0.438002
12.4167	2.35553	0.766602	0.44631
12.425	2.38504	0.736832	0.417964
12.4333	2.56988	0.764221	0.435109
12.4417	2.60727	0.819244	0.438921
12.45	2.56666	0.806686	0.419679
12.4583	2.6091	0.832639	0.425934
12.4667	2.56303	0.815483	0.415834
12.475	2.57133	0.781152	0.380911
12.4833	2.55082	0.779744	0.339822
12.4917	2.57888	0.758118	0.370816
12.5	2.61737	0.755695	0.366817
12.5083	2.61974	0.780437	0.408191
12.5167	2.70963	0.808087	0.472015
12.525	2.6826	0.776759	0.476196
12.5333	2.61286	0.746782	0.467119
12.5417	2.62098	0.700215	0.434349
12.55	2.56025	0.71244	0.423196
12.5583	2.55427	0.709073	0.350999
12.5667	2.57056	0.700319	0.353841
12.575	2.58629	0.74288	0.391528
12.5833	2.59378	0.721095	0.406073
12.5917	2.62522	0.70148	0.407599
12.6	2.63521	0.723843	0.408931
12.6083	2.61983	0.738493	0.350804
12.6167	2.55845	0.809064	0.303348
12.625	2.48202	0.887987	0.301991
12.6333	2.39391	0.919904	0.289523
12.6417	2.39638	0.926001	0.290559
12.65	2.52209	0.891513	0.354845
12.6583	2.58549	0.878041	0.391606
12.6667	2.66631	0.858453	0.405457
12.675	2.66143	0.807607	0.448364
12.6833	2.60233	0.790437	0.413387
12.6917	2.60695	0.769011	0.376329
12.7	2.59775	0.747754	0.390211
12.7083	2.57271	0.781226	0.386414
12.7167	2.49266	0.798579	0.385515
12.725	2.48939	0.811298	0.424825
12.7333	2.50506	0.794212	0.419894
12.7417	2.38917	0.758917	0.423695
12.75	2.4381	0.711632	0.448672
12.7583	2.3935	0.710739	0.453006
12.7667	2.41781	0.721458	0.350365
12.775	2.58039	0.737625	0.187297
12.7833	2.6177	0.752908	-0.0488663
12.7917	2.6873	0.749962	-0.252469
12.8	2.69028	0.774529	-0.305185
12.8083	2.6331	0.769327	-0.197929
12.8167	2.63496	0.837561	-0.00939026
12.825	2.61016	0.852321	0.0831741
12.8333	2.54908	0.85184	0.220236
12.8417	2.53046	0.865279	0.243697
12.85	2.47264	0.814413	0.310675
12.8583	2.46363	0.818976	0.394324
12.8667	2.47446	0.820882	0.345924
12.875	2.55541	0.81212	0.397438
12.8833	2.64001	0.787773	0.361317
12.8917	2.63211	0.75495	0.339638
12.9	2.6046	0.744196	0.430612
12.9083	2.56975	0.764357	0.41144
12.9167	2.52359	0.855968	0.409398
12.925	2.57028	0.862737	0.448024
12.9333	2.56561	0.870419	0.424886
12.9417	2.57295	0.874933	0.433263
12.95	2.57277	0.82368	0.403339
12.9583	2.5453	0.866029	0.360902
12.9667	2.58949	0.854758	0.313434
12.975	2.61118	0.845142	0.287927
12.9833	2.65424	0.859938	0.246741
12.9917	2.68735	0.8681	0.250385
13	2.68079	0.892215	0.259608
13.0083	2.6899	0.900308	0.251476
13.0167	2.65735	0.876219	0.00191193
13.025	2.63791	0.867461	0.00911407
13.0333	2.64888	0.855989	0.0283829
13.0417	2.5746	0.848271	-0.020845
13.05	2.55006	0.853537	0.30089
13.0583	2.56593	0.879147	0.297566
13.0667	2.59236	0.922296	0.300296
13.075	2.65444	0.9211	0.329597
13.0833	2.70124	0.923907	0.305507
13.0917	2.66418	0.906255	0.0776337
13.1	2.59378	0.829999	0.0496857
13.1083	2.58068	0.833875	0.102112
13.1167	2.56772	0.82141	0.141342
13.125	2.56264	0.816725	0.429469
13.1333	2.59871	0.839024	0.485564
13.1417	2.59485	0.798111	0.476402
13.15	2.44379	0.808253	0.459219
13.1583	2.45822	0.77144	0.410422
13.1667	2.46285	0.766837	0.410658
13.175	2.45082	0.779848	0.457785
13.1833	2.59015	0.770828	0.494954
13.1917	2.58167	0.779839	0.542302
13.2	2.54056	0.751762	0.571307
13.2083	2.56703	0.808231	0.55661
13.2167	2.57893	0.80773	0.514249
13.225	2.59087	0.860338	0.486844
13.2333	2.63021	0.907497	0.422067
13.2417	2.62303	0.890727	0.424785
13.25	2.62519	0.912737	0.477135
13.2583	2.61724	0.857498	0.472873
13.2667	2.63376	0.860941	0.518077
13.275	2.62171	0.827704	0.480162
13.2833	2.55604	0.809627	0.426231
13.2917	2.60365	0.79744	0.465175
13.3	2.63127	0.766435	0.433894
13.3083	2.6561	0.797318	0.42419
13.3167	2.73104	0.815309	0.461876
13.325	2.65867	0.875147	0.414696
13.3333	2.62729	0.916071	0.419298
13.3417	2.61985	0.883435	0.428709
13.35	2.60547	0.902982	0.416895
13.3583	2.64549	0.855576	0.447321
13.3667	2.68097	0.834824	0.399055
13.375	2.68516	0.867352	0.435789
13.3833	2.68462	0.798686	0.393192
13.3917	2.64567	0.809566	0.353783
13.4	2.59933	0.821078	0.398775
13.4083	2.55535	0.831339	0.322653
13.4167	2.51217	0.869989	0.331271
13.425	2.50449	0.877521	0.312239
13.4333	2.49352	0.865407	0.186642
13.4417	2.48334	0.845657	0.235085
13.45	2.44754	0.847897	0.254764
13.4583	2.49679	0.866444	0.287959
13.4667	2.53042	0.836613	0.463658
13.475	2.58483	0.832254	0.48788
13.4833	2.64921	0.860761	0.466354
13.4917	2.60179	0.825005	0.503008
13.5	2.57763	0.83454	0.437318
13.5083	2.53728	0.838408	0.38445
13.5167	2.53106	0.796144	0.392073
13.525	2.5761	0.757535	0.375974
13.5333	2.4935	0.784103	0.439198
13.5417	2.46817	0.795215	0.474178
13.55	2.47064	0.765292	0.465938
13.5583	2.49306	0.775763	0.437502
13.5667	2.59744	0.786107	0.412614
13.575	2.66456	0.747737	0.416031
13.5833	2.6788	0.800027	0.443411
13.5917	2.64651	0.826439	0.430733
13.6	2.64436	0.82193	0.411842
13.6083	2.60596	0.877557	0.406204
13.6167	2.63991	0.872801	0.435921
13.625	2.6821	0.887134	0.497673
13.6333	2.69537	0.856067	0.50188
13.6417	2.68296	0.833644	0.490663
13.65	2.66013	0.798596	0.441138
13.6583	2.55963	0.771994	0.402156
13.6667	2.54883	0.764125	0.385782
13.675	2.60667	0.751471	0.40426
13.6833	2.61196	0.795605	0.43622
13.6917	2.71073	0.825824	0.471745
13.7	2.70904	0.862765	0.467038
13.7083	2.65417	0.87915	0.472989
13.7167	2.61958	0.868938	0.468723
13.725	2.62969	0.879144	0.447005
13.7333	2.64557	0.912502	0.453424
13.7417	2.7066	0.899791	0.453996
13.75	2.75692	0.925168	0.460106
13.7583	2.73717	0.963277	0.494101
13.7667	2.67912	0.922749	0.524228
13.775	2.62073	0.917989	0.52986
13.7833	2.57026	0.897853	0.566591
13.7917	2.58285	0.849933	0.542105
13.8	2.64918	0.88252	0.536319
13.8083	2.69386	0.884824	0.5205
13.8167	2.69857	0.888109	0.537532
13.825	2.61344	0.898511	0.571671
13.8333	2.57543	0.861115	0.622942
13.8417	2.55195	0.871983	0.609924
13.85	2.55384	0.854942	0.533241
13.8583	2.59433	0.844228	0.476765
13.8667	2.60403	0.849768	0.398042
13.875	2.66061	0.839035	0.398407
13.8833	2.72856	0.801158	0.401181
13.8917	2.74082	0.835384	0.450186
13.9	2.78886	0.877388	0.497729
13.9083	2.77437	0.895274	0.532169
13.9167	2.74357	0.956352	0.549426
13.925	2.7258	0.906511	0.5543
13.9333	2.67299	0.850276	0.532916
13.9417	2.64026	0.875764	0.530985
13.95	2.60802	0.864653	0.489755
13.9583	2.66808	0.878711	0.409375
13.9667	2.65421	0.890932	0.392841
13.975	2.70168	0.88383	0.316948
13.9833	2.77671	0.878812	0.331401
13.9917	2.74934	0.911559	0.378117
14	2.76383	0.89319	0.361224
14.0083	2.76055	0.873421	0.408835
14.0167	2.67918	0.843173	0.401398
14.025	2.69664	0.77346	0.357248
14.0333	2.6816	0.81208	0.355879
14.0417	2.6661	0.837668	0.35889
14.05	2.68575	0.857405	0.354005
14.0583	2.64467	0.89257	0.398898
14.0667	2.64007	0.857286	0.3827
14.075	2.60389	0.883749	0.339853
14.0833	2.60273	0.914557	0.383766
14.0917	2.63665	0.900905	0.407942
14.1	2.67299	0.896944	0.45126
14.1083	2.67862	0.850621	0.497502
14.1167	2.67146	0.861905	0.47079
14.125	2.66538	0.922198	0.308516
14.1333	2.66217	0.982054	0.323398
14.1417	2.6356	0.967056	0.301479
14.15	2.62852	0.974222	0.309296
14.1583	2.58827	0.921642	0.489694
14.1667	2.59424	0.913741	0.474251
14.175	2.67748	0.927815	0.437936
14.1833	2.69286	0.874619	0.401764
14.1917	2.67867	0.910733	0.38271
14.2	2.64349	0.93028	0.390985
14.2083	2.59952	0.952386	0.46477
14.2167	2.60146	0.973819	0.513635
14.225	2.64574	0.942448	0.537329
14.2333	2.62637	0.875157	0.497591
14.2417	2.555	0.85412	0.501068
14.25	2.49668	0.850905	0.496611
14.2583	2.44753	0.786641	0.474579
14.2667	2.51258	0.787454	0.518607
14.275	2.54209	0.77135	0.50015
14.2833	2.55887	0.804753	0.505746
14.2917	2.63779	0.886406	0.489375
14.3	2.51846	0.921741	0.43201
14.3083	2.45804	0.983414	0.440468
14.3167	2.43047	0.997937	0.458331
14.325	2.38767	0.973193	0.424574
14.3333	2.44605	0.956578	0.453825
14.3417	2.55161	0.877003	0.465079
14.35	2.53479	0.817851	0.486984
14.3583	2.51422	0.824036	0.516388
14.3667	2.56004	0.841658	0.518756
14.375	2.56567	0.890791	0.484259
14.3833	2.72324	0.878616	0.456152
14.3917	2.81232	0.894138	0.452228
14.4	2.70174	0.911224	0.470918
14.4083	2.71325	0.905814	0.458496
14.4167	2.65635	0.926916	0.415033
14.425	2.60348	0.934744	0.355145
14.4333	2.74006	0.897052	0.308701
14.4417	2.7215	0.899759	0.215486
14.45	2.68807	0.87173	0.270306
14.4583	2.69223	0.868036	0.357187
14.4667	2.69692	0.898553	0.4364
14.475	2.68856	0.935147	0.548129
14.4833	2.71909	0.984384	0.527975
14.4917	2.66969	0.95537	0.456917
14.5	2.53506	0.937889	0.43577
14.5083	2.53413	0.863568	0.389107
14.5167	2.57706	0.862596	0.385965
14.525	2.62524	0.889882	0.463567
14.5333	2.74697	0.883865	0.4633
14.5417	2.81428	0.885413	0.530107
14.55	2.79932	0.891296	0.52157
14.5583	2.88737	0.926799	0.477815
14.5667	2.86774	0.968085	0.480626
14.575	2.77768	1.00531	0.476445
14.5833	2.72562	1.02212	0.481146
14.5917	2.58312	0.986162	0.476472
14.6	2.55071	0.984995	0.482199
14.6083	2.58058	1.00885	0.504608
14.6167	2.5917	0.985731	0.471982
14.625	2.65411	1.02566	0.414027
14.6333	2.66685	1.02056	0.349841
14.6417	2.67241	0.96976	0.171594
14.65	2.71167	0.935229	0.148386
14.6583	2.72258	0.885612	0.203615
14.6667	2.72762	0.861815	0.255803
14.675	2.70923	0.856003	0.372899
14.6833	2.65387	0.932452	0.430389
14.6917	2.61921	0.947577	0.418489
14.7	2.63057	0.926666	0.340553
14.7083	2.61563	0.950735	-0.0520523
14.7167	2.59653	0.879446	-0.113351
14.725	2.58602	0.863269	-0.0839264
14.7333	2.57715	0.896877	0.0197205
14.7417	2.60755	0.913579	0.466202
14.75	2.66015	0.973621	0.507195
14.7583	2.61813	0.973912	0.506155
14.7667	2.58755	0.946593	0.435556
14.775	2.5627	0.945473	0.404732
14.7833	2.60719	0.944551	0.357423
14.7917	2.62894	0.975183	0.290916
14.8	2.6335	0.971986	0.334256
14.8083	2.59496	0.956889	0.308423
14.8167	2.50082	0.928622	0.386534
14.825	2.5719	0.890442	0.473608
14.8333	2.58858	0.891635	0.463998
14.8417	2.6706	0.868051	0.523663
14.85	2.7368	0.855634	0.514825
14.8583	2.75364	0.860315	0.472389
14.8667	2.76514	0.889758	0.511569
14.875	2.75011	0.89957	0.499059
14.8833	2.77628	0.929477	0.522565
14.8917	2.77627	0.974979	0.548331
14.9	2.81121	0.957169	0.5285
14.9083	2.83897	0.97791	0.497794
14.9167	2.77299	0.955663	0.472723
14.925	2.72459	0.929787	0.49015
14.9333	2.73359	0.954298	0.501183
14.9417	2.56931	0.940068	0.52179
14.95	2.55401	0.955617	0.522749
14.9583	2.49593	0.971735	0.471684
14.9667	2.43289	0.913754	0.475972
14.975	2.5387	0.921657	0.478322
14.9833	2.45958	0.896069	0.479515
14.9917	2.53717	0.839948	0.541446
15	2.52153	0.914671	0.502785
15.0083	2.51212	0.936119	0.480029
15.0167	2.56769	0.930002	0.491203
15.025	2.53884	0.952278	0.444585
15.0333	2.5159	0.925258	0.450461
15.0417	2.5895	0.893596	0.470996
15.05	2.60851	0.892339	0.467387
15.0583	2.60669	0.882234	0.504596
15.0667	2.64031	0.859198	0.488902
15.075	2.48871	0.895074	0.482932
15.0833	2.40558	0.949329	0.495985
15.0917	2.39326	0.97599	0.495023
15.1	2.4225	1.02824	0.533791
15.1083	2.53093	1.01446	0.50204
15.1167	2.5987	1.01019	0.477016
15.125	2.50402	1.02803	0.455855
15.1333	2.42603	0.974409	0.414568
15.1417	2.39131	0.96217	0.454031
15.15	2.45605	0.921744	0.439334
15.1583	2.57305	0.894626	0.46104
15.1667	2.6602	0.905772	0.517902
15.175	2.67975	0.900539	0.517186
15.1833	2.59989	0.867845	0.519279
15.1917	2.57355	0.911406	0.54828
15.2	2.58127	0.925311	0.497224
15.2083	2.59037	0.942239	0.452588
15.2167	2.66114	0.995731	0.47948
15.225	2.66781	0.993494	0.409067
15.2333	2.58911	1.01456	0.400496
15.2417	2.59225	0.990125	0.467949
15.25	2.60955	0.957861	0.473602
15.2583	2.62325	0.93289	0.511411
15.2667	2.74291	0.907599	0.541443
15.275	2.76027	0.939978	0.504292
15.2833	2.73374	1.00125	0.487872
15.2917	2.69134	1.01123	0.479651
15.3	2.61903	1.06358	0.437711
15.3083	2.61387	1.05162	0.429762
15.3167	2.54156	1.00765	0.430226
15.325	2.59725	0.985634	0.424089
15.3333	2.59633	0.924083	0.487016
15.3417	2.62424	0.967572	0.489815
15.35	2.75597	1.02211	0.452168
15.3583	2.76349	1.05213	0.449396
15.3667	2.73779	1.08852	0.43595
15.375	2.60596	1.05676	0.487305
15.3833	2.48462	1.01026	0.566048
15.3917	2.47975	1.02261	0.574907
15.4	2.45222	1.01641	0.542079
15.4083	2.53649	0.97301	0.52292
15.4167	2.62068	0.979359	0.462286
15.425	2.602	0.956346	0.465282
15.4333	2.66394	0.946675	0.514935
15.4417	2.66606	0.953432	0.518443
15.45	2.64264	0.93976	0.518449
15.4583	2.48477	0.919405	0.501576
15.4667	2.29168	0.907069	0.497655
15.475	2.29311	0.936496	0.51611
15.4833	2.27634	0.943654	0.558911
15.4917	2.43701	0.936909	0.576547
15.5	2.64518	0.931647	0.563931
15.5083	2.67963	0.919496	0.412059
15.5167	2.74954	0.918562	0.320154
15.525	2.77915	0.943292	0.286278
15.5333	2.79172	0.974741	0.311302
15.5417	2.77402	0.995404	0.417421
15.55	2.77701	0.999501	0.502277
15.5583	2.70527	0.960506	0.47511
15.5667	2.70353	0.910565	0.417221
15.575	2.7394	0.904218	0.460033
15.5833	2.71873	0.912338	0.472945
15.5917	2.74763	0.952466	0.515634
15.6	2.70979	0.95388	0.543913
15.6083	2.57793	0.946407	0.500725
15.6167	2.43096	0.94059	0.463217
15.625	2.47633	0.960255	0.521202
15.6333	2.53677	1.01678	0.452757
15.6417	2.58522	1.00022	0.459966
15.65	2.72462	1.02652	0.46881
15.6583	2.73525	1.06577	0.437654
15.6667	2.71658	1.05914	0.527814
15.675	2.75381	1.05832	0.567264
15.6833	2.73272	1.05507	0.55887
15.6917	2.69167	0.98094	0.559689
15.7	2.71592	0.94971	0.561278
15.7083	2.78274	0.996011	0.503168
15.7167	2.75346	0.952641	0.511229
15.725	2.78301	0.940562	0.47258
15.7333	2.7504	0.995039	0.502373
15.7417	2.67532	0.96747	0.525954
15.75	2.64989	0.968948	0.554138
15.7583	2.55104	1.01679	0.583946
15.7667	2.55032	1.04205	0.51916
15.775	2.59528	1.068	0.512152
15.7833	2.68188	1.09472	0.48224
15.7917	2.72876	1.07413	0.454312
15.8	2.73655	0.994424	0.469492
15.8083	2.71846	0.971323	0.456462
15.8167	2.62528	0.921199	0.442773
15.825	2.64281	0.906604	0.452591
15.8333	2.61766	0.914912	0.463289
15.8417	2.59814	0.925983	0.440974
15.85	2.66662	0.982001	0.409071
15.8583	2.71952	1.01611	0.395914
15.8667	2.71863	1.05906	0.342628
15.875	2.57379	1.02998	0.370912
15.8833	2.58405	0.992726	0.41871
15.8917	2.55128	0.949023	0.438795
15.9	2.58928	0.88373	0.489958
15.9083	2.72953	0.895526	0.52243
15.9167	2.61108	0.920248	0.516541
15.925	2.55586	0.962865	0.482851
15.9333	2.57535	1.04371	0.43916
15.9417	2.58316	1.09686	0.403253
15.95	2.68291	1.1254	0.435536
15.9583	2.74126	1.07777	0.507498
15.9667	2.70393	1.02024	0.563475
15.975	2.66662	0.983485	0.557355
15.9833	2.6663	0.980365	0.520598
15.9917	2.66626	0.989397	0.422301
16	2.65988	0.989755	0.433223
16.0083	2.73649	0.992868	0.471532
16.0167	2.68121	0.973993	0.503693
16.025	2.69343	1.01471	0.610863
16.0333	2.66106	1.0085	0.591792
16.0417	2.59649	0.993401	0.57663
16.05	2.68276	1.00663	0.552184
16.0583	2.67585	0.973198	0.525537
16.0667	2.71017	0.975281	0.491174
16.075	2.73725	0.996492	0.487614
16.0833	2.73122	0.984459	0.507539
16.0917	2.69442	1.01906	0.535635
16.1	2.67653	1.05234	0.548834
16.1083	2.66114	1.02966	0.530367
16.1167	2.5953	1.02883	0.529308
16.125	2.58147	0.990092	0.484164
16.1333	2.53136	0.952345	0.509059
16.1417	2.55219	0.960127	0.499596
16.15	2.59368	0.957416	0.444482
16.1583	2.63385	0.970795	0.451405
16.1667	2.73569	1.02354	0.410297
16.175	2.73043	1.03376	0.429283
16.1833	2.74655	1.05695	0.465155
16.1917	2.6709	1.08782	0.357196
16.2	2.61615	1.05392	0.338354
16.2083	2.62895	1.08631	0.335225
16.2167	2.58633	1.06856	0.36808
16.225	2.65734	1.07459	0.463795
16.2333	2.71585	1.0739	0.51953
16.2417	2.68028	1.06268	0.544366
16.25	2.75321	1.05576	0.520404
16.2583	2.8166	1.03177	0.470732
16.2667	2.7834	1.05591	0.477332
16.275	2.76845	1.03811	0.462724
16.2833	2.7021	1.0793	0.478117
16.2917	2.68118	1.07066	0.523569
16.3	2.61266	1.04937	0.496121
16.3083	2.64565	1.04901	0.508398
16.3167	2.66537	0.980788	0.504321
16.325	2.61639	1.00104	0.547723
16.3333	2.68998	0.986447	0.529424
16.3417	2.72707	0.984483	0.530991
16.35	2.73234	1.0108	0.541035
16.3583	2.70452	1.00334	0.532538
16.3667	2.74999	1.02935	0.572333
16.375	2.73354	1.01034	0.497882
16.3833	2.76312	1.03945	0.459586
16.3917	2.78951	1.05588	0.435309
16.4	2.74907	1.06336	0.473866
16.4083	2.75879	1.05293	0.56503
16.4167	2.73883	0.985342	0.568829
16.425	2.80963	0.9685	0.497571
16.4333	2.8299	0.959048	0.433035
16.4417	2.81384	1.03167	0.239076
16.45	2.77321	1.10199	0.0576569
16.4583	2.67933	1.08308	0.139662
16.4667	2.662	1.06866	0.180313
16.475	2.71091	1.02446	0.359171
16.4833	2.72952	1.01018	0.530959
16.4917	2.72505	1.0513	0.501356
16.5	2.67547	1.05306	0.476466
16.5083	2.58942	1.04991	0.499031
16.5167	2.61462	1.03852	0.508792
16.525	2.69323	0.982318	0.556969
16.5333	2.72685	0.985605	0.565579
16.5417	2.76673	1.01127	0.547583
16.55	2.76439	1.00904	0.584453
16.5583	2.72902	1.08241	0.562004
16.5667	2.75354	1.06871	0.537462
16.575	2.749	1.07064	0.55213
16.5833	2.71503	1.07908	0.529654
16.5917	2.65143	1.06988	0.551907
16.6	2.61474	1.09708	0.590218
16.6083	2.65203	1.09842	0.581671
16.6167	2.69414	1.06154	0.6134
16.625	2.76125	1.01838	0.578778
16.6333	2.7886	1.02473	0.548404
16.6417	2.78896	0.998988	0.576704
16.65	2.75777	1.05508	0.542088
[truncated: 1,401 more rows]

## Sheet: Fig. 6b
	n1	n2	n3	Mean	SD
w/o FXN	9.5	9.78571	9.35714	9.54762	0.178174
w/o ISCU2	11.9286	13.6429	13.5	13.0238	0.776643
NFS1-RA	9.42857	9.78571	11.4286	10.2143	0.870921
NFS1-WT	58	67.9286	58.2857	61.4048	4.6145

[truncated: 17 more sheets: Fig. 6c, Fig. 6d, Fig. 6e, Suppl. Fig. 9, Suppl. Fig. 10, Suppl. Fig. 11a, Suppl. Fig. 11b, Suppl. Fig. 11c, Suppl. Fig. 11d, Suppl. Fig. 11e, Suppl. Fig. 11f, Suppl. Fig. 12a, Suppl. Fig. 12b, Suppl. Fig. 12c, Suppl. Fig. 12d, Suppl. Fig. 12e, Suppl. Fig. 12f]
